# Supplementary material for: A cancer drug atlas enables synergistic targeting of independent drug vulnerabilities
Source: Nat Commun. 2020 Jun 10;11:2935. doi: 10.1038/s41467-020-16735-2 (PMC7287046; doi:10.1038/s41467-020-16735-2)
Supplement: Supplementary file 4 — Supplementary Data 1 [file 41467_2020_16735_MOESM4_ESM.xlsx]

## Sheet: Supplementary Data 1
Drug dose-response data								Synergy data (Curated synergies, see Table S3-S4)
#	Data Sources	Consortium	Molecular data	IC50/AUC	Synergy data			#	Tissue		# Synergy pairs
1	Garnett et al 2012	GDSC/CCLE/Cosmic	D/R	+				1	breast		218
2	Barretina et al. 2012	CCLE	D/R	+				2	CNS		48
3	Bansal et al, 2014	NCI-DREAM Community	D/R/GO		+			3	bladder		45
4	Costello et al, 2014	NCI-DREAM Community	D/R/M/P	+				4	lung		35
5	Iorio et al, 2016	GDSC1000/Cosmic	D/R/M	+				5	GI tract		30
6	Barretina et al. 2018	CCLE	D/R	raw data				6	ovary		29
7	Menden et al, 2019	DREAM community	D/R/M	+	+			7	kidney		20
DNA mutation data(D), RNA expression data (R ), Methylation data (M), Phosphoproteomic data (P), Gene Onthology/pathway data (GO)								8	blood		19
								9	other		16
Drug target annotation								10	upper aerodigestive		6
								11	skin		5
Source			website					12	pancreas		4
My Cancer Genome (Drug target and pathway annotation)			(https://www.mycancergenome.org/content/molecular-medicine/pathways)					13	thyroid		3
Broad Institute Cancer Cell Line Encyclopedia (CCLE)			(https://portals.broadinstitute.org/ctrp)					14	soft tissue		2
Genomics of Drug Sensitivity in Cancer (GDSC)			(http://www.cancerrxgene.org/)					15	bone		1
Drugbank (Drug-Thesaurus/targets when missing in the My Cancer Genome)			(www.drugbank.ca)					16	lymphoblastic T cell leukaemia		1
Pubmed (curated synergies)			(https://www.ncbi.nlm.nih.gov/pubmed/)					17	prostate		1
Google (curated synergies)			(hppt://www.google.com)					TOTAL			483
								References provided in supplemental methods
GBM cell lines + tested drug combinations								List of 30 tested drug combinations
#	Cell Line	Source		Drugs tested	DNA mutations	mRNA Expression		Nr.	Drug A	Drug B
1	T98G	University of Nijmegen, the Netherlands		1-30	+	+		1	AKTinhibitorVIII	AS601245
2	AM-38	UCSF, USA		1-30	+	+		2	AKTinhibitorVIII	Docetaxel
3	SF268	DTC, Northwestern University, USA		1-30	+	+		3	AKTinhibitorVIII	Embelin
4	U-118-MG	LUMC, the Netherlands		1-30	+	+		4	AKTinhibitorVIII	Erlotinib
5	SF539	DTC, Northwestern University, USA		1-30	+	+		5	AKTinhibitorVIII	Torin1
6	KNS-42	Kyushu university, Japan		1-30	+	+		6	AS601245	Docetaxel
7	U251	Sigma-Aldrich		1-30	+	+		7	AS601245	Embelin
8	U-87-MG	ATCC		1-30	+	+		8	AS601245	Erlotinib
9	SNB75	ENSCM Mompellier, France		1-30	+	+		9	AS601245	Torin1
10	H4	MGH Harvard, USA		20,21,24	+	+		10	AZD6482	Crizotinib
11	MO59J	University of Nijmegen, the Netherlands		20,21,24	+	+		11	AZD6482	Gemcitabine
12	CAS-1	International cell line collection		20,21,24	+	+		12	AZD6482	JNKinhibitorVIII
13	SK-MG-01	Kitasato University School of Medicine, Japan		20,21,24	+	+		13	AZD6482	PAC1
14	A172	University of Nijmegen, the Netherlands		20,21,24	+	+		14	AZD6482	Rapamycin
15	DBTRG-05	UCSF, USA		20,21,24	+	+		15	Crizotinib	Gemcitabine
16	GSC11	M.D. Anderson Cancer Center, USA		20,21,24	+	+		16	Crizotinib	JNKinhibitorVIII
17	GSC20	M.D. Anderson Cancer Center, USA		20,21,24	+	+		17	Crizotinib	PAC1
18	GSC23	M.D. Anderson Cancer Center, USA		20,21,24	+	+		18	Crizotinib	Rapamycin
19	GSC28	M.D. Anderson Cancer Center, USA		20,21,24	+	+		19	Docetaxel	Embelin
20	GSC34	M.D. Anderson Cancer Center, USA		20,21,24	+	+		20	Docetaxel	Erlotinib
21	VU591	VUMC, the Netherlands		20,21,24	-	-		21	Docetaxel	Torin1
22	VU593	VUMC, the Netherlands		20,21,24	-	-		22	Embelin	Erlotinib
								23	Embelin	Torin1
								24	Erlotinib	Torin1
								25	Gemcitabine	JNKinhibitorVIII
								26	Gemcitabine	PAC1
								27	Gemcitabine	Rapamycin
								28	JNKinhibitorVIII	PAC1
								29	JNKinhibitorVIII	Rapamycin
								30	PAC1	Rapamycin
