# Supplementary material for: A cancer drug atlas enables synergistic targeting of independent drug vulnerabilities
Source: Nat Commun. 2020 Jun 10;11:2935. doi: 10.1038/s41467-020-16735-2 (PMC7287046; doi:10.1038/s41467-020-16735-2)
Supplement: Supplementary file 5 — Supplementary Data 2 [file 41467_2020_16735_MOESM5_ESM.xlsx]

## Sheet: Supplementary Data 2
Cell Line	Cosmic_ID	Tissue	Cancer-type	Drug1	Drug2	Drug3	Note	Pubmed ID	Reference	Determined by
TCCSUP	687459	bladder	bladder	Genistein	Camptothecin		synergy	23365634	Wang, PLoS One. 2013;8(1)	t-test/histogram
RT112	909704	bladder	bladder	mapatumumab	epirubicin		synergy	25483927	Ahmed, Oncol Rep. 2015 Feb;33(2)	isobolographic analysis
TCCSUP	687459	bladder	bladder	Azacytidine	cisplatin		synergy	18538698	Shang, Urology. 2008 Jun;71(6)	isobolographic analysis
TCCSUP	687459	bladder	bladder	dicoumarol	doxorubicin		synergy	19583730	Matsui, BJU Int. 2010 Feb;105(4)	t-test/histogram
KU-19-19	907312	bladder	bladder	camptothecin	5-fluorouracil		Synergy	24156021	Ide, Cancer Med. 2013 Aug;2(4)	Combination Index Chou and Talalay
J82	753566	bladder	bladder	gemcitabine	pemetrexed		synergy	16868547	Mey, Br J Cancer. 2006 Aug 7;95(3)	Combination Index Chou and Talalay
T-24	724812	bladder	bladder	gemcitabine	pemetrexed		synergy	16868547	Mey, Br J Cancer. 2006 Aug 7;95(3)	Combination Index Chou and Talalay
J82	753566	bladder	bladder	gemcitabine	trichostatin A		Synergy	21944112	Jeon, J Urol. 2011 Nov;186(5)	isobolographic analysis
SW1710	909749	bladder	bladder	gemcitabine	trichostatin A		Synergy	21944112	Jeon, J Urol. 2011 Nov;186(5)	isobolographic analysis
T-24	724812	bladder	bladder	gemcitabine	trichostatin A		Synergy	21944112	Jeon, J Urol. 2011 Nov;186(5)	isobolographic analysis
BFTC-905	910926	bladder	bladder	bortezomib	Tubacin		Synergy	24618845	Rosik, Cancer Biol Ther. 2014 Jun 1;15(6)	t-test/histogram
RT-112	909704	bladder	bladder	bortezomib	Tubacin		Synergy	24618845	Rosik, Cancer Biol Ther. 2014 Jun 1;15(6)	t-test/histogram
T-24	724812	bladder	bladder	LY294002	radiation		synergy	12788194	Gupta, Int J Radiat Oncol Biol Phys. 2003 Jul 1;56(3)	one-sided Wald statistic
TCCSUP	687459	bladder	bladder	sunitinib	cisplatin		synergy	18534874	Sonpavde, Urol Oncol. 2009 Jul	Combination Index (Harris 2004)
HT-1376	907066	bladder	bladder	Pazopanib	docetaxel		Synergy	21529900	Li, Urology. 2011 Jul;78(1)	Combination Index Chou and Talalay
J82	753566	bladder	bladder	Pazopanib	docetaxel		Synergy	21529900	Li, Urology. 2011 Jul;78(1)	Combination Index Chou and Talalay
RT4	687455	bladder	bladder	Pazopanib	docetaxel		Synergy	21529900	Li, Urology. 2011 Jul;78(1)	Combination Index Chou and Talalay
T-24	724812	bladder	bladder	Pazopanib	docetaxel		Synergy	21529900	Li, Urology. 2011 Jul;78(1)	Combination Index Chou and Talalay
T-24	724812	bladder	bladder	anti-Fas MoAbn	doxorubicin		Synergy	9070496	Mizutani, Cancer. 1997 Mar 15;79(6)	isobolographic analysis
T-24	724812	bladder	bladder	anti-FasmAb	cisplatin		synergy	9679929	Mizutani, J Urol. 1998 Aug;160(2)	isobolographic analysis
T-24	724812	bladder	bladder	anti-FasmAb	cisplatin		synergy	10425290	Mizutani, Oncol Rep. 1999 Sep	isobolographic analysis
T-24	724812	bladder	bladder	anti-Fas MoAbn	Doxorubicin		synergy	9070496	Mizutani, Cancer. 1997 Mar 15;79(6)	isobolographic analysis
T-24	724812	bladder	bladder	anti-FasmAb	5FU		synergy	10425290	Mizutani, Oncol Rep. 1999 Sep	isobolographic analysis
T-24	724812	bladder	bladder	catechin	NS398		synergy	15546559	Farivar, Am J Surg. 2004 Nov;188(5)	t-test/table
TCCSUP	687459	bladder	bladder	catechin	NS398		synergy	15546559	Farivar, Am J Surg. 2004 Nov;188(5)	t-test/table
HT-1376	907066	bladder	bladder	Lapatinib	OSI-027		synergy	24054871	Becker, Urol Oncol. 2014 Apr;32(3)	Combination Index Chou and Talalay
T-24	724812	bladder	bladder	Lapatinib	OSI-027		synergy	24054871	Becker, Urol Oncol. 2014 Apr;32(3)	Combination Index Chou and Talalay
UM-UC-3	724838	bladder	bladder	Lapatinib	OSI-027		synergy	24054871	Becker, Urol Oncol. 2014 Apr;32(3)	Combination Index Chou and Talalay
TCCSUP	687459	bladder	bladder	ciprofloxacin	doxorubicin		synergy	10414727	Kamat, Urology. 1999 Jul;54(1)	t-test/histogram
T-24	724812	bladder	bladder	JTE-522	cisplatin		synergy	15371874	Mizutani, J Urol. 2004 Oct;172(4 Pt 1)	isobolographic analysis
HT-1197	907065	bladder	bladder	JTE-522	5-fluorouracil		synergy	12442003	Mizutani, J Urol. 2002 Dec;168(6)	isobolographic analysis
T-24	724812	bladder	bladder	JTE-522	cisplatin		synergy	15371874	Mizutani, J Urol. 2004 Oct;172(4 Pt 1)	isobolographic analysis
HT-1197	907065	bladder	bladder	JTE-522	5FU		synergy	12442003	Mizutani, J Urol. 2002 Dec;168(6)	isobolographic analysis
T-24	724812	bladder	bladder	JTE-522	5FU		synergy	12442003	Mizutani, J Urol. 2002 Dec;168(6)	isobolographic analysis
T-24	724812	bladder	bladder	Meloxicam	sunitinib		Synergy	Arantes-Rodrigues 2013	Arantes-Rodrigues, 2013	Combination Index Chou and Talalay
T-24	724812	bladder	bladder	MF-tricyclic	lovastatin		synergy	12066226	Feleszko, Oncol Rep. 2002 Jul	Combination Index Chou and Talalay
T-24	724812	bladder	bladder	MLN8237	gemcitabine		Synergy	23403633	Zhou, Clin Cancer Res. 2013 Apr 1;19(7)	Combination Index Chou and Talalay
T-24	724812	bladder	bladder	MLN8237	paclitaxel		Synergy	23403633	Zhou, Clin Cancer Res. 2013 Apr 1;19(7)	Combination Index Chou and Talalay
T-24	724812	bladder	bladder	Doxorubicin	verapamil		Synergy	6433043	Simpson, J Urol. 1984 Sep;132(3)	t-test/histogram
RT4	687455	bladder	bladder	Cisplatin	Gemcitabine		Synergy	20558835	da, Exp Biol Med (Maywood). 2010 Jul;235(7)	Combination Index Chou and Talalay
5637	687452	bladder	bladder	cisplatin	sunitinib		synergy	24369536	Arantes, Biomed Res Int. 2013;2013	Combination Index Chou and Talalay
HT-1376	907066	bladder	bladder	cisplatin	sunitinib		synergy	24369536	Arantes, Biomed Res Int. 2013;2013	Combination Index Chou and Talalay
T-24	724812	bladder	bladder	cisplatin	sunitinib		synergy	24369536	Arantes, Biomed Res Int. 2013;2013	Combination Index Chou and Talalay
J82	753566	bladder	bladder	vandetanib	cisplatin		Synergy, sequential	20811684	Li, Oncol Rep. 2010 Oct;24(4)	Combination Index Chou and Talalay
RT4	687455	bladder	bladder	vandetanib	cisplatin		Synergy, sequential	20811684	Li, Oncol Rep. 2010 Oct;24(4)	Combination Index Chou and Talalay
K-562	905940	blood	CML	vincristine	rapamycin		synergy	26490657	Trendowski, Invest New Drugs. 2015 Dec;33(6)	isobologram
K-562	905940	blood	CML	fludarabine	Cisplatin		synergy	9351970	Li, Mol Pharmacol. 1997 Nov;52(5)	Combination Index Chou and Talalay
K-562	905940	blood	CML	Bortezomib	ATO		synergy	17495969	Yan, Leukemia. 2007 Jul;21(7)	t-test/histogram
K-562	905940	blood	CML	tanshinone IIA	Imatinib		synergy	23878608	Jung, Evid Based Complement Alternat Med. 2013;2013	Combination Index Chou and Talalay
K-562	905940	blood	CML	rapamycin	ABT-737		synergy	20535152	Li, Leukemia. 2010 Aug;24(8)	t-test/histogram
K-562	905940	blood	CML	TAI-1	doxorubicin		Synergy	24401611	Huang, J Exp Clin Cancer Res. 2014 Jan 9;33	Combination Index from GI50s
K-562	905940	blood	CML	TAI-1	paclitaxel		Synergy	24401611	Huang, J Exp Clin Cancer Res. 2014 Jan 9;33	Combination Index from GI50s
K-562	905940	blood	CML	NVP-LAQ824	Imatinib		synergy	15496979	Weisberg, Leukemia. 2004 Dec;18(12)	Combination Index Chou and Talalay
K-562	905940	blood	CML	cytochalasin B	rapamycin		synergy	26490657	Trendowski, Invest New Drugs. 2015 Dec;33(6)	isobologram
K-562	905940	blood	CML	Imatinib	arsenic-sulfide		synergy	19208803	Zhang, Proc Natl Acad Sci U S A. 2009 Mar 3;106(9)	t-test/histogram
K-562	905940	blood	CML	Imatinib	honokiol		synergy, sequential	20374036	Wang, Toxicol Mech Methods. 2010 Jun;20(5)	Combination index Barone et al. 2007
THP1	909771	blood	lymphoblastic leukemia	vincristine	rapamycin		synergy	26490657	Trendowski, Invest New Drugs. 2015 Dec;33(6)	isobologram
Raji	909262	blood	lymphoblastic leukemia	Paclitaxel	90Y-2IT-BAD-Lym-1		synergy	10851425	O'Donnell, Cancer Biother Radiopharm. 1998 Oct;13(5)	In vivo growth of tumors
HL60	905938	blood	lymphoblastic leukemia	ATRA	NaB		synergy	1995327	He, Eur J Haematol. 1991 Feb;46(2)	t-test/histogram
U266	753615	blood	lymphoblastic leukemia	camptothecin	As2O3		synergy	23529539	Liu, Metallomics. 2013 Jun;5(7)	t-test/histogram
Daudi	906831	blood	lymphoblastic leukemia	Bortezomib	5Z-7-oxozeaenol		synergy	26227222	Zhang, Tumour Biol. 2016 Jan;37(1)	Combination Index Chou and Talalay
HL60	905938	blood	lymphoblastic leukemia	transferrin-gallium	hydroxyurea		synergy	3058232	Chitambar, Blood. 1988 Dec;72(6)	Combination Index Chou and Talalay
Raji	909262	blood	lymphoblastic leukemia	rituximab	CH-11		synergy	16103877	Vega, Oncogene. 2005 Dec 8;24(55)	isobologram analysis (Berenbaum, 1981)
THP1	909771	blood	lymphoblastic leukemia	cytochalasinB	rapamycin		synergy	26490657	Trendowski, Invest New Drugs. 2015 Dec;33(6)	isobologram
U2OS	909776	bone	osteosarcoma	RH1	Doxorubicin		synergy	19491903	Hussein, Br J Cancer. 2009 Jul 7;101(1)	Combination Index Chou and Talalay
MCF7	905946	breast	breast	sorafenib	Dasatinib		synergy	26412466	Sun, Nat Commun. 2015 Sep 28;6	z-score>3
MCF7	905946	breast	breast	sorafenib	Tamoxifen		synergy	26412466	Sun, Nat Commun. 2015 Sep 28;6	z-score>3
BT-20	906801	breast	breast	α-TEA	cisplatin		synergy	21214929	Tiwary, Breast Cancer Res. 2011 Jan 7;13(1)	Combination Index Chou and Talalay
BT-20	906801	breast	breast	α-TEA	doxorubicin		synergy	21214929	Tiwary, Breast Cancer Res. 2011 Jan 7;13(1)	Combination Index Chou and Talalay
MDA-MB-231	905960	breast	breast	α-TEA	cisplatin		synergy	21214929	Tiwary, Breast Cancer Res. 2011 Jan 7;13(1)	Combination Index Chou and Talalay
MDA-MB-231	905960	breast	breast	α-TEA	doxorubicin		synergy	21214929	Tiwary, Breast Cancer Res. 2011 Jan 7;13(1)	Combination Index Chou and Talalay
BT-474	946359	breast	breast	GLA	trastuzumab		Synergy	16264182	Menendez, J Natl Cancer Inst. 2005 Nov 2;97(21)	Combination Index CI50
BT-474	946359	breast	breast	AZD8055	NVP AUY922		Synergy	24706460	Chen, Int J Cancer. 2014 Nov 15;135(10)	Combination Index CI50
MCF7	905946	breast	breast	AZD8055	NVP AUY922		Synergy	24706460	Chen, Int J Cancer. 2014 Nov 15;135(10)	Combination Index CI50
MDA-MB-231	905960	breast	breast	AZD8055	NVP AUY922		Synergy	24706460	Chen, Int J Cancer. 2014 Nov 15;135(10)	Combination Index CI50
MDA-MB-453	908122	breast	breast	AZD8055	NVP AUY922		Synergy	24706460	Chen, Int J Cancer. 2014 Nov 15;135(10)	Combination Index CI50
T47D	905945	breast	breast	AZD8055	NVP AUY922		Synergy	24706460	Chen, Int J Cancer. 2014 Nov 15;135(10)	Combination Index CI50
ZR-75-30	909907	breast	breast	AZD8055	NVP AUY922		Synergy	24706460	Chen, Int J Cancer. 2014 Nov 15;135(10)	Combination Index CI50
HS578T	905957	breast	breast	thiaminase1	Doxorubicin		synergy	19830429	Liu, Cancer Chemother Pharmacol. 2010 May;66(1)	Combination Index Chou and Talalay
Hs578T	905957	breast	breast	thiaminase1	Paclitaxel		synergy	19830429	Liu, Cancer Chemother Pharmacol. 2010 May;66(1)	Combination Index Chou and Talalay
HS578T	905957	breast	breast	thiaminase1	Paclitaxel		synergy	19830429	Liu, Cancer Chemother Pharmacol. 2010 May;66(1)	Combination Index Chou and Talalay
MCF7	905946	breast	breast	thiaminase1	Doxorubicin		synergy	19830429	Liu, Cancer Chemother Pharmacol. 2010 May;66(1)	Combination Index Chou and Talalay
MCF7	905946	breast	breast	thiaminase1	Doxorubicin		synergy	19830429	Liu, Cancer Chemother Pharmacol. 2010 May;66(1)	Combination Index Chou and Talalay
MCF7	905946	breast	breast	thiaminase1	Paclitaxel		synergy	19830429	Liu, Cancer Chemother Pharmacol. 2010 May;66(1)	Combination Index Chou and Talalay
T47D	905945	breast	breast	thiaminase1	Doxorubicin		synergy	19830429	Liu, Cancer Chemother Pharmacol. 2010 May;66(1)	Combination Index Chou and Talalay
T47D	905945	breast	breast	thiaminase1	Doxorubicin		synergy	19830429	Liu, Cancer Chemother Pharmacol. 2010 May;66(1)	Combination Index Chou and Talalay
T47D	905945	breast	breast	thiaminase1	Paclitaxel		synergy	19830429	Liu, Cancer Chemother Pharmacol. 2010 May;66(1)	Combination Index Chou and Talalay
BT-474	946359	breast	breast	SB203580	Trastuzumab		Synergy	24251561	Donnelly, Curr Med Chem. 2014;21(4)	Combination Index Chou and Talalay
MDA-MB-231	905960	breast	breast	Paclitaxel	Rapamycin	17-AAG	synergy	22896668	Hasenstein, Mol Cancer Ther. 2012 Oct;11(10)	Combination Index Chou and Talalay
MDA-MB-231	905960	breast	breast	mithramycin	paclitaxel		Synergy	20576088	Bauer, Breast Cancer Res. 2010;12(3)	Combination Index Chou and Talalay
BT-474	946359	breast	breast	tamoxifen	trastuzumab		synergy	14977844	Argiris, Clin Cancer Res. 2004 Feb 15;10(4)	Combination Index Chou and Talalay
BT-474	946359	breast	breast	ATRA	trastuzumab		Synergy	20696059	Koay, Breast Cancer Res. 2010;12(4)	Combination Index Chou and Talalay
BT-474	946359	breast	breast	ATRA	tamoxifen		Synergy	20696059	Koay, Breast Cancer Res. 2010;12(4)	Combination Index Chou and Talalay
BT-20	906801	breast	breast	gemcitabine	MK-1775		Synergy	22628408	Aarts, Cancer Discov. 2012 Jun;2(6)	Combination Index Chou and Talalay
BT-549	905951	breast	breast	gemcitabine	MK-1775		Synergy	22628408	Aarts, Cancer Discov. 2012 Jun;2(6)	Combination Index Chou and Talalay
CAL-120	906826	breast	breast	gemcitabine	MK-1775		Synergy	22628408	Aarts, Cancer Discov. 2012 Jun;2(6)	Combination Index Chou and Talalay
CAL-51	910927	breast	breast	gemcitabine	MK-1775		Synergy	22628408	Aarts, Cancer Discov. 2012 Jun;2(6)	Combination Index Chou and Talalay
CAMA-1	946382	breast	breast	gemcitabine	MK-1775		Synergy	22628408	Aarts, Cancer Discov. 2012 Jun;2(6)	Combination Index Chou and Talalay
HCC1569	907046	breast	breast	gemcitabine	MK-1775		Synergy	22628408	Aarts, Cancer Discov. 2012 Jun;2(6)	Combination Index Chou and Talalay
HCC1806	907047	breast	breast	Gemcitabine	PJ34		Synergy	20798217	Hastak, Cancer Res. 2010 Oct 15;70(20)	Combination Index Chou and Talalay
HCC70	907048	breast	breast	gemcitabine	MK-1775		Synergy	22628408	Aarts, Cancer Discov. 2012 Jun;2(6)	Combination Index Chou and Talalay
MDA-MB-453	908122	breast	breast	gemcitabine	MK-1775		Synergy	22628408	Aarts, Cancer Discov. 2012 Jun;2(6)	Combination Index Chou and Talalay
T47D	905945	breast	breast	gemcitabine	MK-1775		Synergy	22628408	Aarts, Cancer Discov. 2012 Jun;2(6)	Combination Index Chou and Talalay
MCF7	905946	breast	breast	gemcitabine	gossypol		Synergy	23226540	Wong, PLoS One. 2012;7(12)	Combination Index Chou and Talalay
MDA-MB-231	905960	breast	breast	5-FU	eribulin		Synergy	25140293	Terashima, Springerplus. 2014 Aug 8;3	isobologram and Chou and Talalay
MDA-MB-231	905960	breast	breast	5-FU	eribulin		synergy	25140293	Terashima, Springerplus. 2014 Aug 8;3	isobologram and Chou and Talalay
MDA-MB-453	908122	breast	breast	Bortezomib	Trastuzumab		Synergy	17148762	Cardoso, Mol Cancer Ther. 2006 Dec;5(12)	Combination Index Chou and Talalay
CAL-120	906826	breast	breast	CCT007093	paclitaxel		Synergy	20576088	Bauer, Breast Cancer Res. 2010;12(3)	Combination Index Chou and Talalay
MDA-MB-231	905960	breast	breast	CCT007093	paclitaxel		Synergy	20576088	Bauer, Breast Cancer Res. 2010;12(3)	Combination Index Chou and Talalay
T47D	905945	breast	breast	BENSpm	cisplatin		Synergy	19727732	Pledgie, Cancer Chemother Pharmacol. 2010 May;65(6)	Combination Index Chou and Talalay
T47D	905945	breast	breast	BENSpm	Docetaxel		Synergy	19727732	Pledgie, Cancer Chemother Pharmacol. 2010 May;65(6)	Combination Index Chou and Talalay
T47D	905945	breast	breast	BENSpm	Paclitaxel		Synergy	19727732	Pledgie, Cancer Chemother Pharmacol. 2010 May;65(6)	Combination Index Chou and Talalay
T47D	905945	breast	breast	BENSpm	Vinorelbine		Synergy	19727732	Pledgie, Cancer Chemother Pharmacol. 2010 May;65(6)	Combination Index Chou and Talalay
T47D	905945	breast	breast	BENSpm	5-FU		Synergy	19727732	Pledgie, Cancer Chemother Pharmacol. 2010 May;65(6)	Combination Index Chou and Talalay
T47D	905945	breast	breast	BENSpm	FdUrd		Synergy	19727732	Pledgie, Cancer Chemother Pharmacol. 2010 May;65(6)	Combination Index Chou and Talalay
CAL-85-1	910852	breast	breast	GDC-0941	PD0325901		Synergy	19567590	Hoeflich, Clin Cancer Res. 2009 Jul 15;15(14)	Combination Index Chou and Talalay
HS578T	905957	breast	breast	GDC-0941	PD0325901		Synergy	19567590	Hoeflich, Clin Cancer Res. 2009 Jul 15;15(14)	Combination Index Chou and Talalay
BT-20	906801	breast	breast	Nu-1025	C-1305		Synergy	22906755	Węsierska, Biochem Pharmacol. 2012 Nov 15;84(10)	Combination Index Chou and Talalay
MCF7	905946	breast	breast	Nu-1025	C-1305		Synergy	22906755	Węsierska, Biochem Pharmacol. 2012 Nov 15;84(10)	Combination Index Chou and Talalay
BT-549	905951	breast	breast	AZD2281	AZD7762		Synergy	22596349	Tang, Mol Pharmacol. 2012 Aug;82(2)	Combination Index Chou and Talalay
BT-549	905951	breast	breast	AZD2281	UCN-01		Synergy	22596349	Tang, Mol Pharmacol. 2012 Aug;82(2)	Combination Index Chou and Talalay
BT-474	946359	breast	breast	PF-3758309	iCRT14		Synergy	23576562	Arias, Cancer Res. 2013 Jun 15;73(12)	Combination Index Chou and Talalay
BT-474	946359	breast	breast	PF-3758309	iCRT3		Synergy	23576562	Arias, Cancer Res. 2013 Jun 15;73(12)	Combination Index Chou and Talalay
T47D	905945	breast	breast	EASF	Doxorubicin		Synergy	23073201	Nugroho, Zhong Xi Yi Jie He Xue Bao. 2012 Oct;10(10)	CI=[D1/Dx1) + (D2/Dx2)]
AU565	910704	breast	breast	chrysin	5GG		Synergy	25358452	Huang, Mol Carcinog. 2015 Dec;54(12)	Combination Index Chou and Talalay
MCF7	905946	breast	breast	Curcumin	5-FU		Synergy	23429291	Vinod, Cell Death Dis. 2013 Feb 21;4	Combination Index Chou and Talalay
MCF7	905946	breast	breast	MPA	NVB		Synergy	9667641	Sugiyama, Br J Cancer. 1998 Jun;77(11)	Combination Index Chou and Talalay
MDA-MB-231	905960	breast	breast	chrysin	5GG		Synergy	25358452	Huang, Mol Carcinog. 2015 Dec;54(12)	Combination Index Chou and Talalay
T47D	905945	breast	breast	Curcumin	5-FU		Synergy	23429291	Vinod, Cell Death Dis. 2013 Feb 21;4	Combination Index Chou and Talalay
BT-474	946359	breast	breast	Oleic Acid	Trastuzumab		Synergy	15642702	Menendez, Ann Oncol. 2005 Mar;16(3)	isobologram analysis
BT-474	946359	breast	breast	RAD001	Carboplatin		Synergy	21868512	Liu, Anticancer Res. 2011 Sep;31(9)	Combination Index Chou and Talalay
MCF7	905946	breast	breast	RAD001	Carboplatin		Synergy	21868512	Liu, Anticancer Res. 2011 Sep;31(9)	Combination Index Chou and Talalay
BT-549	905951	breast	breast	P1pal-7	Docetaxel		Synergy	19622769	Yang, Cancer Res. 2009 Aug 1;69(15)	isobologram and Chou and Talalay
MDA-MB-453	908122	breast	breast	ABI-274	vemurafenib		synergy	24249714	Wang, Mol Cancer Ther. 2014 Jan;13(1)	Combination Index Chou and Talalay
MDA-MB-231	905960	breast	breast	MSA	paclitaxel		Synergy	22348099	Qi, PLoS One. 2012;7(2)	Combination Index Chou and Talalay
MCF7	905946	breast	breast	trametinib	NVP-BEZ235		Synergy	25170609	Leung, PLoS One. 2014 Aug 29;9(8)	Combination Index Chou and Talalay
MDA-MB-231	905960	breast	breast	trametinib	NVP-BEZ235		Synergy	25170609	Leung, PLoS One. 2014 Aug 29;9(8)	Combination Index Chou and Talalay
MCF7	905946	breast	breast	trametinib	everolimus		Synergy	25170609	Leung, PLoS One. 2014 Aug 29;9(8)	Combination Index Chou and Talalay
MCF7	905946	breast	breast	trametinib	GSK2126458		Synergy	25170609	Leung, PLoS One. 2014 Aug 29;9(8)	Combination Index Chou and Talalay
MDA-MB-231	905960	breast	breast	trametinib	everolimus		Synergy	25170609	Leung, PLoS One. 2014 Aug 29;9(8)	Combination Index Chou and Talalay
T47D	905945	breast	breast	trametinib	everolimus		Synergy	25170609	Leung, PLoS One. 2014 Aug 29;9(8)	Combination Index Chou and Talalay
T47D	905945	breast	breast	trametinib	GSK2126458		Synergy	25170609	Leung, PLoS One. 2014 Aug 29;9(8)	Combination Index Chou and Talalay
HCC1806	907047	breast	breast	triptorelin	AEZS-129		synergy	25293576	Kwok, Target Oncol. 2015 Sep;10(3)	t-test/histogram
HCC1806	907047	breast	breast	triptorelin	perifosine		synergy	25293576	Kwok, Target Oncol. 2015 Sep;10(3)	t-test/histogram
MCF7	905946	breast	breast	Dasatinib	Doxorubicin		Synergy	19513066	Pichot, Br J Cancer. 2009 Jul 7;101(1)	Combination Index Chou and Talalay
MDA-MB-231	905960	breast	breast	Dasatinib	Doxorubicin		Synergy	19513066	Pichot, Br J Cancer. 2009 Jul 7;101(1)	Combination Index Chou and Talalay
T47D	905945	breast	breast	Dasatinib	Doxorubicin		Synergy	19513066	Pichot, Br J Cancer. 2009 Jul 7;101(1)	Combination Index Chou and Talalay
MDA-MB-231	905960	breast	breast	dasatinib	EBIP		Synergy	20515951	Nautiyal, Mol Cancer Ther. 2010 Jun;9(6)	Combination Index Chou and Talalay
BT-549	905951	breast	breast	Gleevec	Camptothecin		Synergy	19427998	Sims, Biochem Pharmacol. 2009 Aug 1;78(3)	Combination Index Chou and Talalay
BT-549	905951	breast	breast	Gleevec	Cisplatin		Synergy	19427998	Sims, Biochem Pharmacol. 2009 Aug 1;78(3)	Combination Index Chou and Talalay
MDA-MB-231	905960	breast	breast	Gleevec	Camptothecin		Synergy	19427998	Sims, Biochem Pharmacol. 2009 Aug 1;78(3)	Combination Index Chou and Talalay
MDA-MB-231	905960	breast	breast	Gleevec	Cisplatin		Synergy	19427998	Sims, Biochem Pharmacol. 2009 Aug 1;78(3)	Combination Index Chou and Talalay
MCF7	905946	breast	breast	Dp44mT	tamoxifen		Synergy	24586383	Potuckova, PLoS One. 2014 Feb 20;9(2)	Combination Index Chou and Talalay
MCF7	905946	breast	breast	NHAPI	tamoxifen		Synergy	24586383	Potuckova, PLoS One. 2014 Feb 20;9(2)	Combination Index Chou and Talalay
T47D	905945	breast	breast	NHAPI	tamoxifen		Synergy	24586383	Potuckova, PLoS One. 2014 Feb 20;9(2)	Combination Index Chou and Talalay
T47D	905945	breast	breast	Dp44mT	NHAPI	tamoxifen	synergy	24586383	Potuckova, PLoS One. 2014 Feb 20;9(2)	Combination Index Chou and Talalay
EVSA-T	906862	breast	breast	doxorubucin	methotrexate		Synergy	10200578	Ruiz, Cell Death Differ. 1999 Mar;6(3)	t-test/histogram
MCF7	905946	breast	breast	doxorubucin	methotrexate		Synergy	10200578	Ruiz, Cell Death Differ. 1999 Mar;6(3)	t-test/histogram
BT-474	946359	breast	breast	NVP-AEW541	Trastuzumab		synergy	18641009	Esparís, Ann Oncol. 2008 Nov;19(11)	Combination Index Chou and Talalay
BT-474	946359	breast	breast	17-AAG	Taxol		Synergy	11489796	Münster, Clin Cancer Res. 2001 Aug;7(8)	isobologram method
BT-549	905951	breast	breast	17-AAG	Doxorubicin		Synergy	11489796	Münster, Clin Cancer Res. 2001 Aug;7(8)	isobologram method
BT-474	946359	breast	breast	ado trastuzumab emtansine	pertuzumab		Synergy	24097864	Phillips, Clin Cancer Res. 2014 Jan 15;20(2)	Combination Index Chou and Talalay
MDA-MB-175-VII	908120	breast	breast	ado trastuzumab emtansine	pertuzumab		Synergy	24097864	Phillips, Clin Cancer Res. 2014 Jan 15;20(2)	Combination Index Chou and Talalay
BT-474	946359	breast	breast	Trastuzumab	dasatinib		Synergy, when [dasatinib] is higher than 1 uM when lower additive	20811002	Seoane, J Natl Cancer Inst. 2010 Sep 22;102(18)	Combination Index Chou and Talalay
BT-474	946359	breast	breast	Trastuzumab	Docetaxel		synergy	15150302	Pegram, J Natl Cancer Inst. 2004 May 19;96(10)	Combination Index Chou and Talalay
BT-474	946359	breast	breast	trastuzumab	Vinorelbine		synergy	15150302	Pegram, J Natl Cancer Inst. 2004 May 19;96(10)	Combination Index Chou and Talalay
MCF7	905946	breast	breast	Trastuzumab	docetaxel		synergy	16940802	Budman, Anticancer Drugs. 2006 Sep;17(8)	Combination Index Chou and Talalay
MDA-MB-361	908121	breast	breast	Trastuzumab	Docetaxel		synergy	15150302	Pegram, J Natl Cancer Inst. 2004 May 19;96(10)	Combination Index Chou and Talalay
MDA-MB-361	908121	breast	breast	Trastuzumab	Vinorelbine		synergy	15150302	Pegram, J Natl Cancer Inst. 2004 May 19;96(10)	Combination Index Chou and Talalay
MDA-MB-453	908122	breast	breast	Trastuzumab	Docetaxel		synergy	15150302	Pegram, J Natl Cancer Inst. 2004 May 19;96(10)	Combination Index Chou and Talalay
MDA-MB-453	908122	breast	breast	Trastuzumab	Vinorelbine		synergy	15150302	Pegram, J Natl Cancer Inst. 2004 May 19;96(10)	Combination Index Chou and Talalay
BT-474	946359	breast	breast	trastuzumab	4-hydroxycyclophosphamide		synergy	15150302	Pegram, J Natl Cancer Inst. 2004 May 19;96(10)	Combination Index Chou and Talalay
BT-474	946359	breast	breast	trastuzumab	Carboplatin		synergy	15150302	Pegram, J Natl Cancer Inst. 2004 May 19;96(10)	Combination Index Chou and Talalay
MCF7	905946	breast	breast	Trastuzumab	5'-DFUR		synergy	16940802	Budman, Anticancer Drugs. 2006 Sep;17(8)	Combination Index Chou and Talalay
MDA-MB-361	908121	breast	breast	Trastuzumab	4-hydroxycyclophosphamide		synergy	15150302	Pegram, J Natl Cancer Inst. 2004 May 19;96(10)	Combination Index Chou and Talalay
MDA-MB-361	908121	breast	breast	Trastuzumab	Carboplatin		synergy	15150302	Pegram, J Natl Cancer Inst. 2004 May 19;96(10)	Combination Index Chou and Talalay
MDA-MB-453	908122	breast	breast	Trastuzumab	4-hydroxycyclophosphamide		synergy	15150302	Pegram, J Natl Cancer Inst. 2004 May 19;96(10)	Combination Index Chou and Talalay
MDA-MB-453	908122	breast	breast	Trastuzumab	Carboplatin		synergy	15150302	Pegram, J Natl Cancer Inst. 2004 May 19;96(10)	Combination Index Chou and Talalay
MDA-MB-361	908121	breast	breast	lapatinib	rapamycin		Synergy	22043997	Gayle, Anticancer Agents Med Chem. 2012 Feb;12(2)	Combination Index Chou and Talalay
MDA-MB-453	908122	breast	breast	Trastuzumab	flavopiridol		Synergy	11956082	Nahta, Cancer Res. 2002 Apr 15;62(8)	Combination Index Chou and Talalay
AU565	910704	breast	breast	lapatinib	foretinib		Synergy	21252284	Liu, Mol Cancer Ther. 2011 Mar;10(3)	Combination Index Chou and Talalay
BT-474	946359	breast	breast	lapatinib	trastuzumab		Synergy	16452222	Konecny, Cancer Res. 2006 Feb 1;66(3)	Combination Index Chou and Talalay
BT-474	946359	breast	breast	trastuzumab	Iressa		Synergy	11863114	Normanno, Ann Oncol. 2002 Jan;13(1)	Combination Index Chou and Talalay
HCC1954	749709	breast	breast	lapatinib	foretinib		Synergy	21252284	Liu, Mol Cancer Ther. 2011 Mar;10(3)	Combination Index Chou and Talalay
MDA-MB-361	908121	breast	breast	lapatinib	trastuzumab		synergy	16452222	Konecny, Cancer Res. 2006 Feb 1;66(3)	Combination Index Chou and Talalay
MDA-MB-361	908121	breast	breast	lapatinib	trastuzumab		Synergy	16452222	Konecny, Cancer Res. 2006 Feb 1;66(3)	Combination Index Chou and Talalay
MDA-MB-453	908122	breast	breast	lapatinib	trastuzumab		Synergy	16452222	Konecny, Cancer Res. 2006 Feb 1;66(3)	Combination Index Chou and Talalay
MDA-MB-453	908122	breast	breast	lapatinib	trastuzumab		Synergy	16452222	Konecny, Cancer Res. 2006 Feb 1;66(3)	Combination Index Chou and Talalay
BT-474	946359	breast	breast	Trastuzumab	pertuzumab		Synergy	15059883	Nahta, Cancer Res. 2004 Apr 1;64(7)	Combination Index Chou and Talalay
MCF7	905946	breast	breast	trastuzumab	GW282974X	5-deoxy-5-fluorouridine	synergy	16940802	Budman, Anticancer Drugs. 2006 Sep;17(8)	Combination Index Chou and Talalay
BT-474	946359	breast	breast	lapatinib	bortezomib		synergy	20701607	Ma, Cancer Sci. 2010 Oct;101(10)	Combination Index Chou and Talalay
BT-474	946359	breast	breast	lapatinib	OSU-03012		Synergy	23706161	West, BMC Cancer. 2013 May 24;13	Isobologram analysis Chou and Talalay
BT-474	946359	breast	breast	Trastuzumab	17-AAG		Synergy	18769124	Raja, Cancer Biol Ther. 2008 Oct;7(10)	Combination Index Chou and Talalay
BT-474	946359	breast	breast	Trastuzumab	NVP-AUY922		Synergy	23395886	Wainberg, Mol Cancer Ther. 2013 Apr;12(4)	Combination Index Chou and Talalay
MDA-MB-231	905960	breast	breast	lapatinib	OSU-03012		Synergy	23706161	West, BMC Cancer. 2013 May 24;13	Isobologram analysis Chou and Talalay
MDA-MB-453	908122	breast	breast	lapatinib	L-733,060		Synergy	24030979	Garcia, Cancer Res. 2013 Nov 1;73(21)	Combination Index Chou and Talalay
BT-474	946359	breast	breast	trastuzumab	OSU-03012		Synergy	16887935	Tseng, Mol Pharmacol. 2006 Nov;70(5)	Combination Index Chou and Talalay
BT-474	946359	breast	breast	Trastuzumab	GO-203		Synergy	23912457	Raina, Oncogene. 2014 Jun 26;33(26)	Combination Index Chou and Talalay
BT-474	946359	breast	breast	trastuzumab	tamoxifen		Synergy	20696059	Koay, Breast Cancer Res. 2010;12(4)	Combination Index Chou and Talalay
MDA-MB-453	908122	breast	breast	Trastuzumab	DRB		Synergy	12839951	Nahta, Cancer Res. 2003 Jul 1;63(13)	Combination Index Chou and Talalay
MDA-MB-231	905960	breast	breast	TAI-1	paclitaxel		Synergy	24401611	Huang, J Exp Clin Cancer Res. 2014 Jan 9;33	Combination Index from GI50s
MDA-MB-231	905960	breast	breast	TAI-1	Topotecan		Synergy	24401611	Huang, J Exp Clin Cancer Res. 2014 Jan 9;33	Combination Index from GI50s
BT-474	946359	breast	breast	Panobinostat	Docetaxel		Synergy	23427335	Budman, Anticancer Drugs. 2012 Mar;23(3)	Combination Index Chou and Talalay
BT-474	946359	breast	breast	Panobinostat	Doxorubicin		Synergy	23427335	Budman, Anticancer Drugs. 2012 Mar;23(3)	Combination Index Chou and Talalay
MCF7	905946	breast	breast	Panobinostat	Docetaxel		Synergy	23427335	Budman, Anticancer Drugs. 2012 Mar;23(3)	Combination Index Chou and Talalay
MCF7	905946	breast	breast	Panobinostat	Gemcitabine		Synergy	23427335	Budman, Anticancer Drugs. 2012 Mar;23(3)	Combination Index Chou and Talalay
MCF7	905946	breast	breast	Panobinostat	Paclitaxel		Synergy	23427335	Budman, Anticancer Drugs. 2012 Mar;23(3)	Combination Index Chou and Talalay
BT-474	946359	breast	breast	Panobinostat	Carboplatin		Synergy	23427335	Budman, Anticancer Drugs. 2012 Mar;23(3)	Combination Index Chou and Talalay
MCF7	905946	breast	breast	Panobinostat	Carboplatin		Synergy	23427335	Budman, Anticancer Drugs. 2012 Mar;23(3)	Combination Index Chou and Talalay
MCF7	905946	breast	breast	Panobinostat	5'-DFUR		Synergy	23427335	Budman, Anticancer Drugs. 2012 Mar;23(3)	Combination Index Chou and Talalay
BT-474	946359	breast	breast	SAHA	trastuzumab		Synergy	16144943	Bali, Clin Cancer Res. 2005 Sep 1;11(17)	Combination Index Chou and Talalay
BT-474	946359	breast	breast	2-DG	Trastuzumab		Synergy	21498634	Zhao, Cancer Res. 2011 Jul 1;71(13)	Combination Index Chou and Talalay
MDA-MB-361	908121	breast	breast	2-DG	trastuzumab		Synergy	21498634	Zhao, Cancer Res. 2011 Jul 1;71(13)	Combination Index Chou and Talalay
ZR-75-30	909907	breast	breast	2-DG	trastuzumab		Synergy	21498634	Zhao, Cancer Res. 2011 Jul 1;71(13)	Combination Index Chou and Talalay
BT-474	946359	breast	breast	oxamate	Trastuzumab		Synergy	21498634	Zhao, Cancer Res. 2011 Jul 1;71(13)	Combination Index Chou and Talalay
MDA-MB-361	908121	breast	breast	oxamate	trastuzumab		Synergy	21498634	Zhao, Cancer Res. 2011 Jul 1;71(13)	Combination Index Chou and Talalay
ZR-75-30	909907	breast	breast	oxamate	trastuzumab		Synergy	21498634	Zhao, Cancer Res. 2011 Jul 1;71(13)	Combination Index Chou and Talalay
BT-474	946359	breast	breast	roscovitine	Trastuzumab		Synergy	20453888	Mittendorf, Oncogene. 2010 Jul 8;29(27)	isobologram analysis
AU565	910704	breast	breast	G28UCM	erlotinib		Synergy	22177475	Puig, Breast Cancer Res. 2011;13(6)	isobologram analysis
AU565	910704	breast	breast	G28UCM	gefitinib		Synergy	22177475	Puig, Breast Cancer Res. 2011;13(6)	isobologram analysis
AU565	910704	breast	breast	G28UCM	lapatinib		Synergy	22177475	Puig, Breast Cancer Res. 2011;13(6)	isobologram analysis
AU565	910704	breast	breast	G28UCM	trastuzumab		Synergy	22177475	Puig, Breast Cancer Res. 2011;13(6)	isobologram analysis
BT-474	946359	breast	breast	PF878	trastuzumab		Synergy	23900794	Lazaro, Endocr Relat Cancer. 2013 Aug 28;20(5)	isobologram analysis
MDA-MB-361	908121	breast	breast	PF878	trastuzumab		Synergy	23900794	Lazaro, Endocr Relat Cancer. 2013 Aug 28;20(5)	isobologram analysis
BT-474	946359	breast	breast	GW282974X	5'-DFUR		synergy	16940802	Budman, Anticancer Drugs. 2006 Sep;17(8)	Combination Index Chou and Talalay
MCF7	905946	breast	breast	GW282974X	5'-DFUR		synergy	16940802	Budman, Anticancer Drugs. 2006 Sep;17(8)	Combination Index Chou and Talalay
MCF7	905946	breast	breast	GW282974X	5'-FU		synergy	16940802	Budman, Anticancer Drugs. 2006 Sep;17(8)	Combination Index Chou and Talalay
MCF7	905946	breast	breast	GW282974X	epirubicin	5-deoxy-5-fluorouridine	synergy	16940802	Budman, Anticancer Drugs. 2006 Sep;17(8)	Combination Index Chou and Talalay
MCF7	905946	breast	breast	GW2974	INCB3619		Synergy	18757423	Witters, Cancer Res. 2008 Sep 1;68(17)	Combination Index Chou and Talalay
BT-549	905951	breast	breast	erlotinib	gemcitabine		Synergy	21850211	Bartholomeusz, J Cancer. 2011;2	Combination Index Chou and Talalay
MDA-MB-231	905960	breast	breast	erlotinib	gemcitabine		Synergy	21850211	Bartholomeusz, J Cancer. 2011;2	Combination Index Chou and Talalay
MCF7	905946	breast	breast	AG1478	docetaxel		synergy	16940802	Budman, Anticancer Drugs. 2006 Sep;17(8)	Combination Index Chou and Talalay
BT-474	946359	breast	breast	AG 1478	5'-DFUR		synergy	16940802	Budman, Anticancer Drugs. 2006 Sep;17(8)	Combination Index Chou and Talalay
MCF7	905946	breast	breast	Gefitinib	Everolimus		synergy	26412466	Sun, Nat Commun. 2015 Sep 28;6	z-score>3
MCF7	905946	breast	breast	Erlotinib	sorafenib		synergy	26412466	Sun, Nat Commun. 2015 Sep 28;6	z-score>3
MCF7	905946	breast	breast	Erlotinib	sunitinib		synergy	26412466	Sun, Nat Commun. 2015 Sep 28;6	z-score>3
MCF7	905946	breast	breast	Gefitinib	PD98059		synergy	26412466	Sun, Nat Commun. 2015 Sep 28;6	z-score>3
CAMA-1	946382	breast	breast	Gefitinib	Decitabine		Synergy	17369752	Montero, Cancer Biol Ther. 2006 Nov;5(11)	t-test/histogram
MDA-MB-453	908122	breast	breast	AG825	L-733,060		Synergy	24030979	Garcia, Cancer Res. 2013 Nov 1;73(21)	Combination Index Chou and Talalay
MCF7	905946	breast	breast	Erlotinib	Tamoxifen		synergy	26412466	Sun, Nat Commun. 2015 Sep 28;6	z-score>3
MCF7	905946	breast	breast	Gefitinib	Thalidomide		synergy	26412466	Sun, Nat Commun. 2015 Sep 28;6	z-score>3
MCF7	905946	breast	breast	Gefitinib	Tamoxifen		synergy	26412466	Sun, Nat Commun. 2015 Sep 28;6	z-score>3
MCF7	905946	breast	breast	Gefitinib	Toremifene		synergy	26412466	Sun, Nat Commun. 2015 Sep 28;6	z-score>3
BT-474	946359	breast	breast	amrubicinol	trastuzumab		Synergy	17214744	Hanada, Cancer Sci. 2007 Mar;98(3)	Combination Index Chou and Talalay
BT-474	946359	breast	breast	C3G	Trastuzumab		Synergy	25070704	Liu, Mol Med Rep. 2014 Oct;10(4)	Combination Index Chou and Talalay
BT-474	946359	breast	breast	PD0332991	trastuzumab		Synergy	19874578	Finn, Breast Cancer Res. 2009;11(5)	Combination Index Chou and Talalay + t-test
MDA-MB-361	908121	breast	breast	PD0332991	trastuzumab		Synergy	19874578	Finn, Breast Cancer Res. 2009;11(5)	Combination Index Chou and Talalay + t-test
EFM-19	906851	breast	breast	PD0332991	tamoxifen		Synergy	19874578	Finn, Breast Cancer Res. 2009;11(5)	Combination Index Chou and Talalay + t-test
MCF7	905946	breast	breast	PD0332991	tamoxifen		Synergy	19874578	Finn, Breast Cancer Res. 2009;11(5)	Combination Index Chou and Talalay + t-test
T47D	905945	breast	breast	PD0332991	tamoxifen		Synergy	19874578	Finn, Breast Cancer Res. 2009;11(5)	Combination Index Chou and Talalay + t-test
BT-549	905951	breast	breast	PD-0332991	VPA		Synergy	22083351	Soldi, Pharmacogenomics J. 2013 Feb;13(1)	Bliss Interaction Index
HCC1806	907047	breast	breast	PD-0332991	VPA		Synergy	22083351	Soldi, Pharmacogenomics J. 2013 Feb;13(1)	Bliss Interaction Index
MDA-MB-453	908122	breast	breast	PD-0332991	VPA		Synergy	22083351	Soldi, Pharmacogenomics J. 2013 Feb;13(1)	Bliss Interaction Index
BT-474	946359	breast	breast	HA14-1	Trastuzumab		Synergy	15570009	Milella, Clin Cancer Res. 2004 Nov 15;10(22)	isobologram analysis and the Chou-Talalay method
CAL-51	910927	breast	breast	ABT737	2′-Hydroxy-4,4′,5′,6′-tetramethoxychalcone		Synergy	22899281	Kouamé, Phytother Res. 2013 Jun;27(6)	t-test/histogram
BT-474	946359	breast	breast	GX15-070	Lapatinib		Synergy	20855960	Mitchell, Cancer Biol Ther. 2010 Nov 1;10(9)	Combination Index Chou and Talalay
BT-474	946359	breast	breast	GX15-070	Lapatinib		Synergy	19823038	Martin, Cancer Biol Ther. 2009 Nov;8(21)	isobologram analysis
MCF7	905946	breast	breast	GX15-070	Lapatinib		Synergy	19823038	Martin, Cancer Biol Ther. 2009 Nov;8(21)	isobologram analysis
BT-549	905951	breast	breast	AKI603	epirubicin		Synergy	24899685	Zheng, Mol Cancer Ther. 2014 Aug;13(8)	Combination Index Chou and Talalay
MCF7	905946	breast	breast	AKI603	epirubicin		Synergy	24899685	Zheng, Mol Cancer Ther. 2014 Aug;13(8)	Combination Index Chou and Talalay
ZR-75-30	909907	breast	breast	doxorubicin	paclitaxel		synergy	21901385	Oliver, Breast Cancer Res Treat. 2012 Jun;133(2)	Combination Index Chou and Talalay
MDA-MB-231	905960	breast	breast	doxorubicin	LY294002		Synergy	18634052	Wang, Int J Cancer. 2008 Oct 1;123(7)	Combination Index Chou and Talalay
MDA-MB-453	908122	breast	breast	Doxorubicin	ExcisaninA		Synergy	19372560	Deng, Mol Cancer Ther. 2009 Apr;8(4)	Combination Index Chou and Talalay
T47D	905945	breast	breast	doxorubicin	LY294002		Synergy	18634052	Wang, Int J Cancer. 2008 Oct 1;123(7)	Combination Index Chou and Talalay
HCC1954	749709	breast	breast	flutamide	CI-1040		Synergy	21457548	Naderi, Breast Cancer Res. 2011 Apr 1;13(2)	Combination Index Chou and Talalay
MDA-MB-453	908122	breast	breast	flutamide	CI-1040		Synergy	21457548	Naderi, Breast Cancer Res. 2011 Apr 1;13(2)	Combination Index Chou and Talalay
BT-474	946359	breast	breast	metformin	carboplatin		Synergy	22593441	Liu, Anticancer Res. 2012 May;32(5)	Combination Index Chou and Talalay
MCF7	905946	breast	breast	metformin	carboplatin		Synergy	22593441	Liu, Anticancer Res. 2012 May;32(5)	Combination Index Chou and Talalay
MDA-MB-231	905960	breast	breast	metformin	carboplatin		Synergy	22593441	Liu, Anticancer Res. 2012 May;32(5)	Combination Index Chou and Talalay
T47D	905945	breast	breast	metformin	carboplatin		Synergy	22593441	Liu, Anticancer Res. 2012 May;32(5)	Combination Index Chou and Talalay
BT-20	906801	breast	breast	metformin	erlotinib		Synergy	25361177	Lau, Oncotarget. 2014 Nov 15;5(21)	Combination Index Chou and Talalay
HCC1937	749714	breast	breast	metformin	erlotinib		Synergy	25361177	Lau, Oncotarget. 2014 Nov 15;5(21)	Combination Index Chou and Talalay
HCC70	907048	breast	breast	metformin	erlotinib		Synergy	25361177	Lau, Oncotarget. 2014 Nov 15;5(21)	Combination Index Chou and Talalay
MCF7	905946	breast	breast	metformin	erlotinib		Synergy	25361177	Lau, Oncotarget. 2014 Nov 15;5(21)	Combination Index Chou and Talalay
HCC1806	907047	breast	breast	Cisplatin	PJ34		Synergy if [PJ34] higher than 3,75 umol/l	20798217	Hastak, Cancer Res. 2010 Oct 15;70(20)	Combination Index Chou and Talalay
T47D	905945	breast	breast	cisplatin	Vorinostat		synergy	26580554	Wawruszak, PLoS One. 2015 Nov 18;10(11)	Combination Index Chou and Talalay
T47D	905945	breast	breast	cisplatin	VPA		synergy	26580554	Wawruszak, PLoS One. 2015 Nov 18;10(11)	Combination Index Chou and Talalay
HCC70	907048	breast	breast	MK-2206	paclitaxel		Synergy	22932669	Sangai, Clin Cancer Res. 2012 Oct 15;18(20)	Combination Index Chou and Talalay
MDA-MB-453	908122	breast	breast	MK-2206	paclitaxel		Synergy	22932669	Sangai, Clin Cancer Res. 2012 Oct 15;18(20)	Combination Index Chou and Talalay
MCF7	905946	breast	breast	DM102	C6-Cer		Synergy	21935601	Flowers, Breast Cancer Res Treat. 2012 Jun;133(2)	Combination Index Chou and Talalay
MDA-MB-231	905960	breast	breast	DM102	C6-Cer		Synergy	21935601	Flowers, Breast Cancer Res Treat. 2012 Jun;133(2)	Combination Index Chou and Talalay
ZR75	NA	breast	breast	thiaminase1	Doxorubicin		synergy	19830429	Liu, Cancer Chemother Pharmacol. 2010 May;66(1)	Combination Index Chou and Talalay
ZR75	NA	breast	breast	thiaminase1	Paclitaxel		synergy	19830429	Liu, Cancer Chemother Pharmacol. 2010 May;66(1)	Combination Index Chou and Talalay
U251	905983	CNS	glioma	CAERS	CFEZO		synergy	25136570	Elkady, Biomed Res Int. 2014;2014	t-test/histogram
U-87-MG	687590	CNS	glioma	NA-2	Temozolomide		synergy	25663820	Hanif, Cancer Cell Int. 2014 Nov 30;14(1)	coefficient of drug interaction AB/(A × B)
Daoy	906833	CNS	glioma	karenitecin	mafosfamide		synergistic	17849472	Jacob, Pediatr Blood Cancer. 2008 Apr;50(4)	Loewe synergy
SKNDZ	688086	CNS	glioma	karenitecin	mafosfamide		synergistic	17849472	Jacob, Pediatr Blood Cancer. 2008 Apr;50(4)	Loewe synergy
U-87-MG	687590	CNS	glioma	etoposide	camptothecin		synergy	10359142	Ciesielski, J Neurooncol. 1999 Feb;41(3)	Combination Index Chou and Talalay
Daoy	906833	CNS	glioma	nifurtimox	Tetrathiomolybdate		synergy	21399873	Koto, Int J Oncol. 2011 May;38(5)	isobologram analysis
SF295	905985	CNS	glioma	Camptothecin	veliparib		Synergy	24650937	Murai, J Pharmacol Exp Ther. 2014 Jun;349(3)	Combination Index Chou and Talalay
SF295	905985	CNS	glioma	Camptothecin	olaparib/AZD-2281		Synergy	24650937	Murai, J Pharmacol Exp Ther. 2014 Jun;349(3)	Combination Index Chou and Talalay
Daoy	906833	CNS	glioma	camptothecin	Cisplatin		synergy	9773809	Janss, Anticancer Drugs. 1998 Aug;9(7)	Combination Index Chou and Talalay
Daoy	906833	CNS	glioma	camptothecin	Etoposide		synergy	9773809	Janss, Anticancer Drugs. 1998 Aug;9(7)	Combination Index Chou and Talalay
U251	905983	CNS	glioma	camptothecin	Cisplatin		synergy	9773809	Janss, Anticancer Drugs. 1998 Aug;9(7)	Combination Index Chou and Talalay
U251	905983	CNS	glioma	camptothecin	Cisplatin		synergy/antagonism	9773809	Janss, Anticancer Drugs. 1998 Aug;9(7)	Combination Index Chou and Talalay
Daoy	906833	CNS	glioma	camptothecin	4-HC		synergy	9773809	Janss, Anticancer Drugs. 1998 Aug;9(7)	Combination Index Chou and Talalay
U251	905983	CNS	glioma	camptothecin	4HC		synergy	9773809	Janss, Anticancer Drugs. 1998 Aug;9(7)	Combination Index Chou and Talalay
A172	687563	CNS	glioma	LY294002	paclitaxel		Synergy	12874004	Shingu, Cancer Res. 2003 Jul 15;63(14)	isobologram analysis and the Chou-Talalay method
A172	687563	CNS	glioma	LY294002	vincristine		Synergy	12874004	Shingu, Cancer Res. 2003 Jul 15;63(14)	isobologram analysis and the Chou-Talalay method
A172	687563	CNS	glioma	ErPC	radiation		Synergy	16722524	Rübel, Radiat Oncol. 2006 Mar 29;1	isobologram analysis
A172	687563	CNS	glioma	ErPC3	radiation		synergy	16722524	Rübel, Radiat Oncol. 2006 Mar 29;1	isobologram analysis
T98G	687586	CNS	glioma	ErPC	radiation		Synergy	16722524	Rübel, Radiat Oncol. 2006 Mar 29;1	isobologram analysis
T98G	687586	CNS	glioma	ErPC3	radiation		synergy	16722524	Rübel, Radiat Oncol. 2006 Mar 29;1	isobologram analysis
U-87-MG	687590	CNS	glioma	miltefosine	paclitaxel		Synergy	22935677	Thakur, Cancer Lett. 2013 Jul 1;334(2)	Combination Index Chou and Talalay
SF268	905986	CNS	glioma	PD-0325901	NVP-BEZ235		Synergy	21057530	Robinson, Oncogene. 2011 Mar 17;30(11)	Combination effect (similar to CI)
T98G	687586	CNS	glioma	NVP-BEP800	radiation		Synergy	25120620	Wu, Exp Ther Med. 2014 Sep;8(3)	t-test/histogram
U251	905983	CNS	glioma	AN446	Dox		synergy	24463168	Tarasenko, Biochem Pharmacol. 2014 Mar 15;88(2)	Combination Index Chou and Talalay
U-87-MG	687590	CNS	glioma	JI-34	doxorubicin		Synergy	24379381	Jaszberenyi, Proc Natl Acad Sci U S A. 2014 Jan 14;111(2)	t-test/histogram
T98G	687586	CNS	glioma	SCH66336	Cisplatin		synergy	11350915	Adjei, Clin Cancer Res. 2001 May;7(5)	Combination Index Chou and Talalay
A172	687563	CNS	glioma	erlotinib	HhAntag		synergy	23832120	Karpel, Mol Cancer Ther. 2013 Sep;12(9)	Bliss analysis
A172	687563	CNS	glioma	erlotinib	NSC23766		Synergy	23832120	Karpel, Mol Cancer Ther. 2013 Sep;12(9)	Bliss analysis
U-87-MG	687590	CNS	glioma	erlotinib	NSC23766		Synergy	23832120	Karpel, Mol Cancer Ther. 2013 Sep;12(9)	Bliss analysis
T98G	687586	CNS	glioma	Pyrazoloacridine	cisplatin		synergy, sequential	9815747	Adjei, Clin Cancer Res. 1997 May;3(5)	Combination Index Chou and Talalay
U251	905983	CNS	glioma	Chloroquine	ZD6474		Synergy	23799852	Shen, Br J Cancer. 2013 Jul 9;109(1)	t-test/histogram
U251	905983	CNS	glioma	doxorubicin	AN446		Synergy	24463168	Tarasenko, Biochem Pharmacol. 2014 Mar 15;88(2)	Combination Index Chou and Talalay
SF295	905985	CNS	glioma	Temozolomide	veliparib		Synergy	24650937	Murai, J Pharmacol Exp Ther. 2014 Jun;349(3)	Combination Index Chou and Talalay
SF295	905985	CNS	glioma	Temozolomide	olaparib/AZD-2281		Synergy	24650937	Murai, J Pharmacol Exp Ther. 2014 Jun;349(3)	Combination Index Chou and Talalay
A172	687563	CNS	glioma	temozolomide	cisplatin		synergy	15301423	Balzarotti, Oncol Res. 2004;14(7	Combination Index Chou and Talalay
SW1783	909750	CNS	glioma	temozolomide	cisplatin		synergy	15301423	Balzarotti, Oncol Res. 2004;14(7	Combination Index Chou and Talalay
SW1783	909750	CNS	glioma	temozolomide	doxorubicin		synergy	15301423	Balzarotti, Oncol Res. 2004;14(7	Combination Index Chou and Talalay
U-87-MG	687590	CNS	glioma	Temozolomide	cisplatin		synergy	15301423	Balzarotti, Oncol Res. 2004;14(7	Combination Index Chou and Talalay
U-87-MG	687590	CNS	glioma	Temozolomide	doxorubicin		synergy	15301423	Balzarotti, Oncol Res. 2004;14(7	Combination Index Chou and Talalay
A172	687563	CNS	glioma	temozolomide	DOXO		synergy	15301423	Balzarotti, Oncol Res. 2004;14(7	Combination Index Chou and Talalay
SF295	905985	CNS	glioma	Temozolomide	BCNU		Synergy	8033099	Plowman, Cancer Res. 1994 Jul 15;54(14)	quadratic dose response and isobologram model
KNS-42	907282	CNS	glioma	Temozolomide	PI-103		synergy	20935218	Gaspar, Cancer Res. 2010 Nov 15;70(22)	Combination Index Chou and Talalay
SF295	905985	CNS	glioma	Temozolomide	MG-132		Synergy	23958055	Qiu, Chin J Cancer. 2014 Feb;33(2)	t-test/table
U-87-MG	687590	CNS	glioma	Temozolomide	MG-132		Synergy	23958055	Qiu, Chin J Cancer. 2014 Feb;33(2)	t-test/table
U251	905983	CNS	glioma	Temozolomide	hyperbaric oxygen		Synergy	22906272	Lu, J Int Med Res. 2012;40(3)	t-test/histogram
U-87-MG	687590	CNS	glioma	Temozolomide	G207		synergy	16391370	Aghi, J Natl Cancer Inst. 2006 Jan 4;98(1)	Combination Index Chou and Talalay
GB-1	687568	CNS	glioma	cisplatin	nifedipine		synergy	7861226	Kondo, J Neurosurg. 1995 Mar;82(3)	t-test/histogram
SF126	909712	CNS	glioma	cannabidiol	Δ9-THC		Synergy	20053780	Marcu, Mol Cancer Ther. 2010 Jan;9(1)	Combination Index Chou and Talalay
LoVo	907790	GI tract	stomach	GCFF	5FU		synergy	25621039	Yu, Oncol Lett. 2015 Feb;9(2)	Combination Index Chou and Talalay
HuCCT1	907069	GI tract	stomach	(90)Y	Gemcitabine		synergy	26596183	Edeline, J Vasc Interv Radiol. 2015 Dec;26(12)	Combination Index Chou and Talalay
HuCCT1	907069	GI tract	stomach	(90)Y	oxaliplatin		synergy	26596183	Edeline, J Vasc Interv Radiol. 2015 Dec;26(12)	Combination Index Chou and Talalay
HT-29	905939	GI tract	stomach	Gemcitabine	317615		synergy	11848470	Teicher, Anticancer Res. 2001 Sep	Isobologram analysis
HT29	905939	GI tract	stomach	ara-C	cisplatin		synergy	3334986	Kern, Cancer Res. 1988 Jan 1;48(1)	Synergistic ratio/ t-test
HCT116	905936	GI tract	stomach	DENSpm	oxaliplatin		synergy	17237273	Allen, Mol Cancer Ther. 2007 Jan;6(1)	Combination Index Chou and Talalay
HCT116	905936	GI tract	stomach	DENSpm	5FU		synergy	17237273	Allen, Mol Cancer Ther. 2007 Jan;6(1)	Combination Index Chou and Talalay
HCT116	905936	GI tract	stomach	indisulam	Camptothecin		synergy	22349812	Ozawa, Cancer Chemother Pharmacol. 2012 May;69(5)	Isobologram analysis
SW620	905962	GI tract	stomach	indisulam	Camptothecin		synergy	22349812	Ozawa, Cancer Chemother Pharmacol. 2012 May;69(5)	Isobologram analysis
SW620	905962	GI tract	stomach	indisulam	Camptothecin		synergy	22349812	Ozawa, Cancer Chemother Pharmacol. 2012 May;69(5)	Isobologram analysis
HT29	905939	GI tract	stomach	γ-T3	ATST	Erlotinib	synergy	21590436	Yang, Genes Nutr. 2012 Jan;7(1)	isobologram analysis
HCT116	905936	GI tract	stomach	gamma-T3	atorvastatin		synergy	21590436	Yang, Genes Nutr. 2012 Jan;7(1)	isobologram analysis
HT29	905939	GI tract	stomach	gamma-T3	atorvastatin		synergy	21590436	Yang, Genes Nutr. 2012 Jan;7(1)	isobologram analysis
NCI-N87	908461	GI tract	stomach	lapatinib	foretinib		Synergy	21252284	Liu, Mol Cancer Ther. 2011 Mar;10(3)	Combination Index Chou and Talalay
NCI-N87	908461	GI tract	stomach	Trastuzumab	NVP-AUY922		Synergy	23395886	Wainberg, Mol Cancer Ther. 2013 Apr;12(4)	Combination Index Chou and Talalay
HCT116	905936	GI tract	stomach	RPR-115135	5FU		synergy	12115540	Russo, Int J Cancer. 2002 Jul 20;100(3)	Combination Index Chou and Talalay
HCT116	905936	GI tract	stomach	RPR-115135	5FU		synergy	12115540	Russo, Int J Cancer. 2002 Jul 20;100(3)	Combination Index Chou and Talalay
HCT116	905936	GI tract	stomach	RPR-115135	5-FU		synergy	12115540	Russo, Int J Cancer. 2002 Jul 20;100(3)	Combination Index Chou and Talalay
LoVo	907790	GI tract	stomach	RPR-115135	5FU		synergy	12115540	Russo, Int J Cancer. 2002 Jul 20;100(3)	Combination Index Chou and Talalay
LoVo	907790	GI tract	stomach	RPR-115135	5FU		synergy	12115540	Russo, Int J Cancer. 2002 Jul 20;100(3)	Combination Index Chou and Talalay
LoVo	907790	GI tract	stomach	RPR-115135	5-FU		synergy	12115540	Russo, Int J Cancer. 2002 Jul 20;100(3)	Combination Index Chou and Talalay
RKO	909698	GI tract	stomach	RPR-115135	5FU		synergy	12115540	Russo, Int J Cancer. 2002 Jul 20;100(3)	Combination Index Chou and Talalay
RKO	909698	GI tract	stomach	RPR-115135	5FU		synergy	12115540	Russo, Int J Cancer. 2002 Jul 20;100(3)	Combination Index Chou and Talalay
RKO	909698	GI tract	stomach	RPR-115135	5FU		synergy	12115540	Russo, Int J Cancer. 2002 Jul 20;100(3)	Combination Index Chou and Talalay
RKO	909698	GI tract	stomach	RPR-115135	5-FU		synergy	12115540	Russo, Int J Cancer. 2002 Jul 20;100(3)	Combination Index Chou and Talalay
HT-29	905939	GI tract	stomach	CPEC	Cisplatin		synergy, sequential	11132239	Gharehbaghi, Life Sci. 2000 Nov 24;68(1)	Combination Index Chou and Talalay
HT-29	905939	GI tract	stomach	erythromycin	Camptothecin		synergy	15812674	Chen, Cancer Chemother Pharmacol. 2005 Aug;56(2)	coefficient of drug interaction AB/(A×B)
HT-29	905939	GI tract	stomach	erythromycin	Paclitaxel		synergy	15812674	Chen, Cancer Chemother Pharmacol. 2005 Aug;56(2)	coefficient of drug interaction AB/(A×B)
HT-29	905939	GI tract	stomach	erythromycin	vincristine		synergy	15812674	Chen, Cancer Chemother Pharmacol. 2005 Aug;56(2)	coefficient of drug interaction AB/(A×B)
HT-29	905939	GI tract	stomach	Cisplatin	CPEC		synergy, sequential	11132239	Gharehbaghi, Life Sci. 2000 Nov 24;68(1)	Combination Index Chou and Talalay
SKNSH	NA	kidney	clear cell carcinoma	karenitecin	mafosfamide		synergistic	17849472	Jacob, Pediatr Blood Cancer. 2008 Apr;50(4)	Loewe synergy
StM11 1a	NA	kidney	clear cell carcinoma	Paclitaxel	vinorelbine		synergy	9155533	Photiou, Eur J Cancer. 1997 Mar;33(3)	isobologram analysis
HT-15	NA	kidney	clear cell carcinoma	Cytarabine	HU		synergy	1576590	Matsumoto, Cancer Lett. 1992 Apr 30;63(3)	Combination Index Chou and Talalay
MK-1	NA	kidney	clear cell carcinoma	Cytarabine	GdR		synergy	1576590	Matsumoto, Cancer Lett. 1992 Apr 30;63(3)	Combination Index Chou and Talalay
CL1-0	NA	kidney	clear cell carcinoma	TGZ	ASA		synergy	19908241	Yan, Mol Carcinog. 2010 Mar;49(3)	Combination Index Chou and Talalay
BaF3	NA	kidney	clear cell carcinoma	rapamycin	ABT-737		synergy	20535152	Li, Leukemia. 2010 Aug;24(8)	t-test/histogram
ACHN	905950	kidney	clear cell carcinoma	Rapamycin	hR1		synergy	23548153	Cardillo, BMC Cancer. 2013 Apr 1;13	Combination Index Chou and Talalay
CAOV3	NA	kidney	clear cell carcinoma	fluvastatin	Cisplatin		synergy	20837358	Taylor, Gynecol Oncol. 2010 Dec;119(3)	isobologram analysis
H157	NA	kidney	clear cell carcinoma	AZD6244	MK-2206		synergy	21124782	Meng, PLoS One. 2010 Nov 29;5(11)	Combination Index Chou and Talalay
KAT18	NA	kidney	clear cell carcinoma	RDEA119	temsirolimus		synergy	21351275	Liu, Int J Cancer. 2010 Dec 15;127(12)	CI Chou and Talalay and isobologram analysis
OCUT1	NA	kidney	clear cell carcinoma	RDEA119	temsirolimus		synergy	21351275	Liu, Int J Cancer. 2010 Dec 15;127(12)	CI Chou and Talalay and isobologram analysis
SW1376	NA	kidney	clear cell carcinoma	RDEA119	temsirolimus		synergy	21351275	Liu, Int J Cancer. 2010 Dec 15;127(12)	CI Chou and Talalay and isobologram analysis
SKOV-3	NA	kidney	clear cell carcinoma	17-AAG	paclitaxel		synergy	16731752	Sain, Mol Cancer Ther. 2006 May;5(5)	Combination Index Chou and Talalay
Colo-320	NA	kidney	clear cell carcinoma	RPR-115135	5FU		synergy	12115540	Russo, Int J Cancer. 2002 Jul 20;100(3)	Combination Index Chou and Talalay
Colo-320	NA	kidney	clear cell carcinoma	RPR-115135	5FU		synergy	12115540	Russo, Int J Cancer. 2002 Jul 20;100(3)	Combination Index Chou and Talalay
Colo-320	NA	kidney	clear cell carcinoma	RPR-115135	5-FU		synergy	12115540	Russo, Int J Cancer. 2002 Jul 20;100(3)	Combination Index Chou and Talalay
DLD-1	NA	kidney	clear cell carcinoma	RPR-115135	5FU		synergy	12115540	Russo, Int J Cancer. 2002 Jul 20;100(3)	Combination Index Chou and Talalay
DLD-1	NA	kidney	clear cell carcinoma	RPR-115135	5FU		synergy	12115540	Russo, Int J Cancer. 2002 Jul 20;100(3)	Combination Index Chou and Talalay
DLD-1	NA	kidney	clear cell carcinoma	RPR-115135	5-FU		synergy	12115540	Russo, Int J Cancer. 2002 Jul 20;100(3)	Combination Index Chou and Talalay
HeLa	NA	kidney	clear cell carcinoma	GOS	VPA		synergy	26517515	Zhao, Oncotarget. 2015 Nov 17;6(36)	Combination Index Chou and Talalay
NCI-H1666	908473	lung	lung: NSCLC: adenocarcinoma	Sorafenib	gemcitabine		Synergy	23255896	Li, Oncol Lett. 2013 Jan;5(1)	Combination Index Chou and Talalay
LC-2-ad	907786	lung	lung: NSCLC: adenocarcinoma	Paclitaxel	Proteasome inhibitor 1		synergy	11410792	Oyaizu, Oncol Rep. 2001 Jul	Comparison FACS populations
NCI-H1693	687802	lung	lung: NSCLC: adenocarcinoma	JP1201	Gemcitabine		Synergy	22049529	Greer, Cancer Res. 2011 Dec 15;71(24)	Combination Index Chou and Talalay
NCI-H1693	687802	lung	lung: NSCLC: adenocarcinoma	JP1201	Paclitaxel		Synergy	22049529	Greer, Cancer Res. 2011 Dec 15;71(24)	Combination Index Chou and Talalay
NCI-H1693	687802	lung	lung: NSCLC: adenocarcinoma	JP1201	Vinorelbine		Synergy	22049529	Greer, Cancer Res. 2011 Dec 15;71(24)	Combination Index Chou and Talalay
Calu-3	687777	lung	lung: NSCLC: adenocarcinoma	Bexarotene	paclitaxel		synergy	15993980	Hermann, Lung Cancer. 2005 Oct;50(1)	Combination Index Chou and Talalay
Calu-3	687777	lung	lung: NSCLC: adenocarcinoma	Bexarotene	vinorelbine		synergy	15993980	Hermann, Lung Cancer. 2005 Oct;50(1)	Combination Index Chou and Talalay
LC-2-ad	907786	lung	lung: NSCLC: adenocarcinoma	proteasome inhibitor 1	Paclitaxel		Synergy	11410792	Oyaizu, Oncol Rep. 2001 Jul	Comparison FACS populations
NCI-H1693	687802	lung	lung: NSCLC: adenocarcinoma	AZD6244	MK2206		Synergy	21124782	Meng, PLoS One. 2010 Nov 29;5(11)	Combination Index Chou and Talalay
NCI-H1666	908473	lung	lung: NSCLC: adenocarcinoma	MEHD7945A	Gemcitabine		Synergy	22014573	Schaefer, Cancer Cell. 2011 Oct 18;20(4)	Combination Index Chou and Talalay
NCI-H358	908465	lung	lung: NSCLC: adenocarcinoma	MEHD7945A	Gemcitabine		Synergy	22014573	Schaefer, Cancer Cell. 2011 Oct 18;20(4)	Combination Index Chou and Talalay
Calu-3	687777	lung	lung: NSCLC: adenocarcinoma	ado trastuzumab emtansine	pertuzumab		Synergy	24097864	Phillips, Clin Cancer Res. 2014 Jan 15;20(2)	Combination Index Chou and Talalay
NCI-H460	905943	lung	lung: NSCLC: large cell	LB42907	gemcitabine		Synergy	Park Bull. Korean Chem. Soc. 2008, Vol. 29, No. 7	Park, Bull. Korean Chem. Soc. 2008, Vol. 29, No. 7	Combination Index Chou and Talalay
NCI-H460	905943	lung	lung: NSCLC: large cell	LB42907	paclitaxel		Synergy	Park Bull. Korean Chem. Soc. 2008, Vol. 29, No. 7	Park, Bull. Korean Chem. Soc. 2008, Vol. 29, No. 7	Combination Index Chou and Talalay
NCI-H460	905943	lung	lung: NSCLC: large cell	LB42907	vincristine		Synergy	Park Bull. Korean Chem. Soc. 2008, Vol. 29, No. 7	Park, Bull. Korean Chem. Soc. 2008, Vol. 29, No. 7	Combination Index Chou and Talalay
NCI-H460	905943	lung	lung: NSCLC: large cell	BMS-184476	radiation		synergy	11567829	Kim, Int J Radiat Oncol Biol Phys. 2001 Oct 1;51(2)	Isobologram analysis
NCI-H460	905943	lung	lung: NSCLC: large cell	Lumiracoxib	Docetaxel		synergy	18466679	Hao, Chin Med J (Engl). 2008 Apr 5;121(7)	coefficient of drug interaction AB/(A×B)
A549	905949	lung	lung: NSCLC: NOS	Sorafenib	Gemcitabine		Synergy	23255896	Li, Oncol Lett. 2013 Jan;5(1)	Combination Index Chou and Talalay
A549	905949	lung	lung: NSCLC: NOS	β-Lapachone	paclitaxel		synergy	26415823	Zhang, Mol Pharm. 2015 Nov 2;12(11)	Combination Index Chou and Talalay
A549	905949	lung	lung: NSCLC: NOS	Paclitaxel	discodermolide		synergy	10815923	Martello, Clin Cancer Res. 2000 May;6(5)	Combination Index Chou and Talalay
A549	905949	lung	lung: NSCLC: NOS	Paclitaxel	Rapamycin	17-AAG	synergy	22896668	Hasenstein, Mol Cancer Ther. 2012 Oct;11(10)	Combination Index Chou and Talalay
A549	905949	lung	lung: NSCLC: NOS	Paclitaxel	AG490		synergy	16432172	Lee, Mol Cancer Ther. 2006 Jan;5(1)	Combination Index Chou and Talalay
A549	905949	lung	lung: NSCLC: NOS	Gemcitabine	carboplatin		synergy, sequential	11561780	Edelman, Cancer Chemother Pharmacol. 2001 Aug;48(2)	Combination Index Chou and Talalay
A549	905949	lung	lung: NSCLC: NOS	TGZ	ASA		synergy	19908241	Yan, Mol Carcinog. 2010 Mar;49(3)	Combination Index Chou and Talalay
A549	905949	lung	lung: NSCLC: NOS	sevoflurane	cisplatin		synergy	23639227	Liang, Biomed Pharmacother. 2013 Jul;67(6)	variance analysis of two-way factorial design
A549	905949	lung	lung: NSCLC: NOS	discodermolide	Paclitaxel		synergy	15256469	Honore, Cancer Res. 2004 Jul 15;64(14)	Combination Index Chou and Talalay
A549	905949	lung	lung: NSCLC: NOS	AZD6244	MK-2206		synergy	21124782	Meng, PLoS One. 2010 Nov 29;5(11)	Combination Index Chou and Talalay
A549	905949	lung	lung: NSCLC: NOS	AZD6244	BYL719		synergy	25342139	Ku, Invest New Drugs. 2015 Feb;33(1)	Combination Index Chou and Talalay
A549	905949	lung	lung: NSCLC: NOS	DMAG	radiation		synergy	18645008	Koll, Mol Cancer Ther. 2008 Jul;7(7)	t-test/histogram
A549	905949	lung	lung: NSCLC: NOS	pemetrexed	GMX1777		synergy	25145669	Chan, Cancer Res. 2014 Nov 1;74(21)	Combination Index Chou and Talalay
NCI-H1299	724831	lung	lung: NSCLC: NOS	pemetrexed	GMX1777		synergy	25145669	Chan, Cancer Res. 2014 Nov 1;74(21)	Combination Index Chou and Talalay
A549	905949	lung	lung: NSCLC: NOS	ritonavir	Gemcitabine	cisplatin	Synergy	21270666	Srirangam, J Thorac Oncol. 2011 Apr;6(4)	isobologram analysis.
A549	905949	lung	lung: NSCLC: NOS	NIM	cisplatin		synergy	15315158	Xing, J Huazhong Univ Sci Technolog Med Sci. 2004;24(2)	Q value Sambrook et al
A549	905949	lung	lung: NSCLC: NOS	Lumiracoxib	Docetaxel		synergy	18466679	Hao, Chin Med J (Engl). 2008 Apr 5;121(7)	coefficient of drug interaction AB/(A×B)
NCI-H2170	687815	lung	lung: NSCLC: squamous_cell_carcinoma	lapatinib	foretinib		Synergy	21252284	Liu, Mol Cancer Ther. 2011 Mar;10(3)	Combination Index Chou and Talalay
U937	NA	lymphoblastic T cell leukaemia	#N/A	cytochalasin B	rapamycin		synergy	26490657	Trendowski, Invest New Drugs. 2015 Dec;33(6)	isobologram
DU145	905935	other	prostate	phenoxodiol	Cisplatin		synergy	19209173	McPherson, Br J Cancer. 2009 Feb 24;100(4)	Combination Index Chou and Talalay
DU145	905935	other	prostate	Azacytidine	Cisplatin		synergy	15289831	Fang, Oncol Rep. 2004 Sep;12(3)	Mann-Whitney U test
DU145	905935	other	prostate	Docetaxel	DOX		synergy	22811914	Tsakalozou, Biochem Res Int. 2012;2012	Combination Index Chou and Talalay
PC-3	905934	other	prostate	Docetaxel	anthracycline		synergy	12439335	Budman, Anticancer Drugs. 2002 Nov;13(10)	Combination Index Chou and Talalay
PC-3	905934	other	prostate	Docetaxel	DOX		synergy	22811914	Tsakalozou, Biochem Res Int. 2012;2012	Combination Index Chou and Talalay
PC-3	905934	other	prostate	5FU	MPA		synergy	21971546	Lin, Biochem Biophys Res Commun. 2011 Oct 22;414(2)	isobologram analysis
A253	906794	other	prostate	methylselenocysteine	Topotecan		synergy	15897249	Azrak, Mol Cancer Ther. 2005 May;4(5)	t-test/histogram
A253	906794	other	prostate	methylselenocysteine	Topotecan		synergy	15897249	Azrak, Mol Cancer Ther. 2005 May;4(5)	t-test/histogram
PC-3	905934	other	prostate	simvastatin	alendronate		synergy	25862838	Rogers, Anticancer Res. 2015 Apr;35(4)	isobologram analysis
PC-3	905934	other	prostate	catechin	NS398		synergy	15546559	Farivar, Am J Surg. 2004 Nov;188(5)	t-test/table
PC-3	905934	other	prostate	vorinostat	AMG 900		synergy	24989836	Paller, Cancer Med. 2014 Oct;3(5)	Combination Index Chou and Talalay
DU145	905935	other	prostate	VPA	GOS		synergy	26517515	Zhao, Oncotarget. 2015 Nov 17;6(36)	Combination Index Chou and Talalay
PC-3	905934	other	prostate	HA14-1	radiation		synergy	16909121	An, Oncogene. 2007 Feb 1;26(5)	Combination Index Chou and Talalay
PC-3	905934	other	prostate	GOS	VPA		synergy	26517515	Zhao, Oncotarget. 2015 Nov 17;6(36)	Combination Index Chou and Talalay
DU-145	905935	other	prostate	AMG 900	VPA		synergy	24989836	Paller, Cancer Med. 2014 Oct;3(5)	Combination Index Chou and Talalay
DU145	905935	other	prostate	Carboplatin	phenoxodiol		synergy	19209173	McPherson, Br J Cancer. 2009 Feb 24;100(4)	Combination Index Chou and Talalay
A2780	906804	ovary	ovary	homoITC	cisplatin		synergy	20568902	Stehlik, Neoplasma. 2010;57(5)	Combination Index Chou and Talalay
A2780	906804	ovary	ovary	SFN	cisplatin		synergy	25159039	Hunakova, Toxicol Lett. 2014 Nov 4;230(3)	Combination Index Chou and Talalay
A2780	906804	ovary	ovary	SFN	cisplatin		synergy	25159039	Hunakova, Toxicol Lett. 2014 Nov 4;230(3)	Combination Index Chou and Talalay
SKOV3	905959	ovary	ovary	SFE	Cisplatin		synergy	26124336	Biswas, Anticancer Res. 2015 Jul;35(7)	Combination Index Chou and Talalay
A2780	906804	ovary	ovary	Azacytidine	Cisplatin		synergy	7513143	Lenzi, Anticancer Res. 1994 Jan	Unknown
A2780	906804	ovary	ovary	Gemcitabine	Cisplatin		synergy	12504621	Rose, Gynecol Oncol. 2003 Jan;88(1)	Clinical progression
A2780	906804	ovary	ovary	Gemcitabine	Cisplatin		synergy	15839954	Rose, Int J Gynecol Cancer. 2005 May	Clinical progression
A2780	906804	ovary	ovary	Gemcitabine	Cisplatin		synergy, sequential	7481849	Peters, Semin Oncol. 1995 Aug;22(4 Suppl 11)	multiple drug-effect analysis
A2780	906804	ovary	ovary	mP-GEM	mP-DACH Pt		synergy, sequential	24316339	Duangjai, Eur J Pharm Biopharm. 2014 May;87(1)	Combination Index Chou and Talalay
SKOV3	905959	ovary	ovary	PALA	cytidine		synergy	2714348	Chan, Eur J Cancer Clin Oncol. 1989 Apr;25(4)	t-test/Table
A2780	906804	ovary	ovary	E-4IB	cisplatin		synergy	16284698	Bodo, Neoplasma. 2005;52(6)	Combination Index Chou and Talalay
SKOV3	905959	ovary	ovary	fluvastatin	Cisplatin		synergy	20837358	Taylor, Gynecol Oncol. 2010 Dec;119(3)	isobologram analysis
SKOV3	905959	ovary	ovary	methylseleninic acid	Paclitaxel		synergy	18981709	Azrak, Cancer Biol Ther. 2008 Dec;7(12)	isobologram analyses
SKOV3	905959	ovary	ovary	MSeA	Paclitaxel		synergy	18981709	Azrak, Cancer Biol Ther. 2008 Dec;7(12)	isobologram analyses
A2780	906804	ovary	ovary	PG545	Paclitaxel		synergy	25754234	Winterhoff, Eur J Cancer. 2015 May;51(7)	Combination Index Chou and Talalay
A2780	906804	ovary	ovary	Cisplatin	Gemcitabine		synergy	12644587	Moufarij, Mol Pharmacol. 2003 Apr;63(4)	Combination Index Chou and Talalay
A2780	906804	ovary	ovary	Cisplatin	Gemcitabine		synergy, sequential	7481849	Peters, Semin Oncol. 1995 Aug;22(4 Suppl 11)	multiple drug-effect analysis
A2780	906804	ovary	ovary	cisplatin	TP		synergy	1568285	Perez, Cancer Chemother Pharmacol. 1992;29(6)	isobologram analysis (Berenbaum, 1981)
A2780	906804	ovary	ovary	cisplatin	carboplatin		synergy	1568285	Perez, Cancer Chemother Pharmacol. 1992;29(6)	isobologram analysis (Berenbaum, 1981)
A2780	906804	ovary	ovary	DPR	Cisplatin		synergy	9660544	Viale, Anticancer Drugs. 1998 Jun;9(5)	isobologram analyses
OVCAR3	905933	ovary	ovary	cisplatin	carboplatin		synergy	1568285	Perez, Cancer Chemother Pharmacol. 1992;29(6)	isobologram analysis (Berenbaum, 1981)
A2780	906804	ovary	ovary	DPR	DOX		synergy	9660544	Viale, Anticancer Drugs. 1998 Jun;9(5)	isobologram analyses
A2780	906804	ovary	ovary	DPR	5FU		synergy	9660544	Viale, Anticancer Drugs. 1998 Jun;9(5)	isobologram analyses
A2780	906804	ovary	ovary	MK-2206	Camptothecin		synergy	20571069	Hirai, Mol Cancer Ther. 2010 Jul;9(7)	Combination Index Chou and Talalay
A2780	906804	ovary	ovary	MK-2206	Docetaxel		synergy	20571069	Hirai, Mol Cancer Ther. 2010 Jul;9(7)	Combination Index Chou and Talalay
A2780	906804	ovary	ovary	MK-2206	Doxorubicin		synergy	20571069	Hirai, Mol Cancer Ther. 2010 Jul;9(7)	Combination Index Chou and Talalay
A2780	906804	ovary	ovary	MK-2206	Gemcitabine		synergy	20571069	Hirai, Mol Cancer Ther. 2010 Jul;9(7)	Combination Index Chou and Talalay
A2780	906804	ovary	ovary	MK-2206	carboplatin		synergy	20571069	Hirai, Mol Cancer Ther. 2010 Jul;9(7)	Combination Index Chou and Talalay
A2780	906804	ovary	ovary	MK-2206	5FU		synergy	20571069	Hirai, Mol Cancer Ther. 2010 Jul;9(7)	Combination Index Chou and Talalay
BxPC3	906693	pancreas	pancreas	Docetaxel	gastrin antiserum		synergy	15313900	Harris, Cancer Res. 2004 Aug 15;64(16)	Combination effect (similar to CI)
MIA-PaCa-2	724870	pancreas	pancreas	968	MDC		Synergy	25426679	Katt, Mol Pharm. 2015 Jan 5;12(1)	Combination Index Chou and Talalay
SW1990	910907	pancreas	pancreas	erlotinib	1,3,4-O-Bu3ManNAc		synergy	25690786	Mathew, Bioorg Med Chem Lett. 2015 Mar 15;25(6)	Combination Index Chou and Talalay
SW1990	910907	pancreas	pancreas	gefitinib	1,3,4-O-Bu3ManNAc		synergy	25690786	Mathew, Bioorg Med Chem Lett. 2015 Mar 15;25(6)	Combination Index Chou and Talalay
VCaP	NA	prostate	#N/A	Trichostatin A	SAHA		synergy	18798265	Björkman, Int J Cancer. 2008 Dec 15;123(12)	Combination Index Chou and Talalay
G361	906865	skin	malignant_melanoma	Paclitaxel	vinorelbine		synergy	9155533	Photiou, Eur J Cancer. 1997 Mar;33(3)	isobologram analysis
A375	906793	skin	malignant_melanoma	ABI-274	vemurafenib		synergy	24249714	Wang, Mol Cancer Ther. 2014 Jan;13(1)	Combination Index Chou and Talalay
A431	910925	skin	malignant_melanoma	17-AAG	paclitaxel		synergy	16731752	Sain, Mol Cancer Ther. 2006 May;5(5)	Combination Index Chou and Talalay
A375	906793	skin	malignant_melanoma	GOS	VPA		synergy	26517515	Zhao, Oncotarget. 2015 Nov 17;6(36)	Combination Index Chou and Talalay
A431	910925	skin	other	amrubicinol	gefitinib		Synergy	17214744	Hanada, Cancer Sci. 2007 Mar;98(3)	Combination Index Chou and Talalay
HT1080	907064	soft tissue	rhabdomyosarcoma	DPM	vinblastine		synergy	1680368	Shalinsky, Br J Cancer. 1991 Oct;64(4)	Combination Index Chou and Talalay
HT1080	907064	soft tissue	rhabdomyosarcoma	rAd-MET	rMETase		synergy	10825143	Miki, Cancer Res. 2000 May 15;60(10)	Combination Index Chou and Talalay
8505C	924102	thyroid	thyroid	Docetaxel	Bortezomib		synergy	26263379	Pozdeyev, PLoS One. 2015 Aug 11;10(8)	Combination Index Chou and Talalay + Bliss
FTC133	906864	thyroid	thyroid	RDEA119	temsirolimus		synergy	21351275	Liu, Int J Cancer. 2010 Dec 15;127(12)	CI Chou and Talalay and isobologram analysis
FTC133	906864	thyroid	thyroid	RDEA119	temsirolimus		synergy	21351275	Liu, Int J Cancer. 2010 Dec 15;127(12)	CI Chou and Talalay and isobologram analysis
OE33	910549	upper aerodigestive	oesophagus	lapatinib	foretinib		Synergy	21252284	Liu, Mol Cancer Ther. 2011 Mar;10(3)	Combination Index Chou and Talalay
FADU	906863	upper aerodigestive	upper_aerodigestive_tract	PI-16	Cisplatin		synergy	24587102	Yip, PLoS One. 2014 Feb 25;9(2)	Combination Index Chou and Talalay
FADU	906863	upper aerodigestive	upper_aerodigestive_tract	PI-16	radiation		synergy	24587102	Yip, PLoS One. 2014 Feb 25;9(2)	Combination Index Chou and Talalay
FADU	906863	upper aerodigestive	upper_aerodigestive_tract	3'-azido-3'-deoxythymidine	Paclitaxel		synergy	12880279	Johnston, Pharm Res. 2003 Jul;20(7)	Combination Index Chou and Talalay
FADU	906863	upper aerodigestive	upper_aerodigestive_tract	methylselenocysteine	Topotecan		synergy	15897249	Azrak, Mol Cancer Ther. 2005 May;4(5)	t-test/histogram
SCC-15	910911	upper aerodigestive	upper_aerodigestive_tract	lapatinib	foretinib		Synergy	21252284	Liu, Mol Cancer Ther. 2011 Mar;10(3)	Combination Index Chou and Talalay
