# Supplementary material for: A cancer drug atlas enables synergistic targeting of independent drug vulnerabilities
Source: Nat Commun. 2020 Jun 10;11:2935. doi: 10.1038/s41467-020-16735-2 (PMC7287046; doi:10.1038/s41467-020-16735-2)
Supplement: Supplementary file 6 — Supplementary Data 3 [file 41467_2020_16735_MOESM6_ESM.xlsx]

## Sheet: Supplementary Data 3A
AKTvIII	(µM)	100	33.3333	11.1111	3.7037	1.23457	0.411523	0.137174	0.0457247	0			IC50 [uM]	AUC	AUC_Norm		AUC_Adj_norm
	SNB75	0.0457542	0.700524	0.90556	0.892364	0.891732	0.924549	0.898828	0.910614	1		SNB75	42.65	2.716	0.90473	0.0786143	0.452107
	SF539	0.0420438	0.886498	0.933677	0.974834	0.96522	0.931273	0.953761	0.929267	1		SF539	50.67	2.925	0.97435	0.148235	0.85249
	SF268	0.0577213	0.700302	0.898967	0.938411	0.946896	0.957256	0.986078	0.950827	1		SF268	43.21	2.83	0.942705	0.116589	0.670498
	T98	0.0426241	0.492211	0.798727	0.981024	1.02176	1.00284	0.98039	0.953433	1		T98	29.3	2.755	0.917722	0.0916056	0.52682
	U87	0.0389488	0.612819	0.80995	0.903101	0.935612	0.942213	0.983053	0.992542	1		U87	35.67	2.721	0.906396	0.0802798	0.461686
	U251	0.0722691	0.733681	0.785315	0.878164	0.738225	0.805387	0.790486	0.860676	1		U251	45.26	2.48	0.826116	0	0
	U118	0.200117	0.784489	0.973659	1.00045	0.981129	1.0056	0.956733	0.960034	1		U118	56.33	2.997	0.998334	0.172219	0.990421
	KNS42	0.0365806	0.901513	0.951263	0.934961	0.932157	0.981664	0.955356	0.953696	1		KNS42	50.88	2.935	0.977682	0.151566	0.871648
	CAS-1	0.0347944	0.889796	0.938678	0.91257	0.866282	0.875483	0.951522	0.958813	1		CAS-1	49.92		1	0.173884	1
	AM38	0.0353	0.610124	1.01986	1.02658	1.07103	1.04821	1.00597	0.984622	1		AM38	37.12	3.002
AKTvIII	(µM)	50	16.6667	5.55556	1.85185	0.617284	0.205761	0.0685871	0.0228624	0			IC50 [uM]	AUC	AUC_Norm		AUC_Adj_norm
	SNB75	0.0497259	0.34168	0.682301	0.801534	0.863262	0.920097	0.914838	0.936633	1		SNB75	8.417	2.394	0.5791	0.060716	0.126067
	SF539	0.0332331	0.262734	0.747967	0.830907	0.887825	0.876128	0.875007	0.864437	1		SF539	8.982	2.352	0.56894	0.0505564	0.104972
	SF268	0.0428019	0.126007	0.7932	0.927551	0.971362	0.935765	0.93944	0.949196	1		SF268	8.661	2.476	0.598936	0.0805515	0.167253
	T98	0.0446316	0.0996686	0.595456	0.866253	0.963507	0.965505	1.03398	1.05704	1		T98	6.318	2.421	0.585631	0.0672472	0.139628
	U87	0.0385621	0.193709	0.565032	0.801211	0.852603	0.908752	0.913078	0.961186	1		U87	5.724	2.259	0.546444	0.02806	0.0582622
	U251	0.0552504	0.43383	1.39334	1.83638	1.62656	1.40106	1.31641	1.25726	1		U251	16.42	4.134	1	0.481616	1
	U118	0.045637	0.29447	0.746828	0.864585	0.873285	0.910391	0.925272	0.924252	1		U118	9.574	2.433	0.588534	0.07015	0.145655
	KNS42	0.0600974	0.593909	0.783249	0.869335	0.892733	0.894027	0.91523	0.922682	1		KNS42	16.12	2.595	0.627721	0.109337	0.227022
	CAS-1	0.0434425	0.43866	0.699674	0.770799	0.82872	0.862014	0.868205	0.924284	1		CAS-1	8.901		0.518384	0	0
	AM38	0.0396704	0.173649	0.522014	0.745633	0.824224	0.88261	0.886685	0.874711	1		AM38	4.569	2.143
PAC-1	(µM)	100	33.3333	11.1111	3.7037	1.23457	0.411523	0.137174	0.0457247	0			IC50 [uM]	AUC	AUC_Norm		AUC_Adj_norm
	SNB75	0.0406806	0.131675	0.309787	0.463787	0.590669	0.852524	0.963238	0.999625	1		SNB75	2.975	1.828	0.737097	0.349337	0.570588
	SF539	0.0547319	0.207336	0.317215	0.411068	0.634798	0.85113	0.913462	0.95617	1		SF539	3.057	1.832	0.73871	0.35095	0.573222
	SF268	0.0526467	0.12102	0.257337	0.477122	0.64689	0.819003	0.963751	0.985176	1		SF268	2.97	1.815	0.731855	0.344095	0.562026
	T98	0.0524776	0.0957957	0.194259	0.452472	0.484354	0.69401	0.919754	0.983826	1		T98	1.706	1.603	0.38776	0	0
	u87	0.0463603	0.152536	0.376924	0.627769	0.963363	1.27576	1.23253	1.09094	1		U87	7.181	2.48	1	0.61224	1
	U251	0.0540705	0.0979329	0.296144	0.651444	0.978842	0.978168	0.959085	1	1		U251	6.151	2.142	0.86371	0.47595	0.777391
	U118	0.0715515	0.239636	0.325436	0.556264	0.759594	0.956276	1.04638	1.08255	1		U118	5.437	2.128	0.858065	0.470304	0.76817
	KNS42	0.0823538	0.544152	0.609221	0.713367	0.825388	0.898806	0.890314	0.9408	1		KNS42	17.79	2.382	0.960484	0.572724	0.935456
	CAS-1	0.630373	0.584162	0.866841	1.01618	1.10746	1.13458	0.980316	1	1		CAS-1	122.5		0.418145	0.0303851	0.0496294
	AM38	0.0420055	0.0280447	0.0494854	0.148801	0.288388	0.468169	0.738446	0.863253	1		AM38	0.4038	1.037
Docetaxel	(µM)	0.1	0.0333333	0.0111111	0.0037037	0.00123457	0.000411523	0.000137174	4.57247e-05	0			IC50 [uM]	AUC	AUC_Norm		AUC_Adj_norm
	SNB75	0.0898389	0.102347	0.158011	0.340416	0.531243	0.765584	0.945427	1.02084	1		SNB75	0.001671	1.621	0.704476	0.452673	0.605019
	SF539	0.0418721	0.0593851	0.0951917	0.231707	0.385278	0.496248	0.838941	0.888894	1		SF539	0.0006282	1.227	0.533246	0.281443	0.376162
	SF268	0.265875	0.282721	0.342253	0.411579	0.476189	0.629962	0.831408	0.903474	1		SF268	0.002307	1.698	0.73794	0.486136	0.649744
	T98	0.153851	0.133985	0.186425	0.309978	0.416745	0.51969	0.801426	0.859266	1		T98	0.0008183	1.372	0.331882	0.0800784	0.107029
	U87	0.182062	0.215679	0.277986	0.406186	0.546177	0.761263	0.988649	1.21016	1		U87	0.002727	1.857	0.80704	0.555237	0.7421
	U251	0.0632256	0.0614045	0.069002	0.131688	0.159041	0.198648	0.244369	0.637241	1		U251	6.045e-05	0.5794	0.251804	0	0
	U118	0.219495	0.318554	0.45046	0.62112	0.808629	0.989811	1.00658	1.03722	1		U118	0.01008	2.301	1	0.748196	1
	KNS42	0.375549	0.388965	0.429776	0.433767	0.506388	0.587158	0.752207	0.985863	1		KNS42	0.004384	1.803	0.783572	0.531769	0.710734
	CAS-1	0.512455	0.522727	0.5506	0.669665	0.711739	0.787839	0.949421	1.05913	1		CAS-1	0.04373		0.660148	0.408344	0.545771
	AM38	0.09989	0.12714	0.235511	0.355492	0.45894	0.589125	0.869954	0.996617	1		AM38	0.001285	1.519
Erlotinib	(µM)	50	16.6667	5.55556	1.85185	0.617284	0.205761	0.0685871	0.0228624	0			IC50 [uM]	AUC	AUC_Norm		AUC_Adj_norm
	SNB75	0.37291	0.445098	0.597117	0.825456	0.928853	0.930161	0.983752	0.895089	1		SNB75	15.04	2.55	0.618182	0.0395152	0.093786
	SF539	0.412055	0.504647	0.67122	0.896151	0.952378	0.874533	0.835014	0.850657	1		SF539	24.96	2.56	0.620606	0.0419394	0.0995397
	SF268	0.489641	0.572012	0.726953	0.885338	0.943095	0.92498	0.946965	0.968986	1		SF268	38.07	2.733	0.662545	0.0838788	0.199079
	T98	0.441352	0.539872	0.706681	0.940808	0.951133	0.98003	0.980123	0.939844	1		T98	27.47	2.762	0.668118	0.0894514	0.212305
	U87	0.311214	0.454879	0.550932	0.806205	0.816237	0.883965	0.889071	0.893857	1		U87	11.62	2.387	0.578667	0	0
	U251	0.64168	1.06964	1.40393	1.60716	1.26948	1.20112	1.18167	1.18528	1		U251		4.125	1	0.421333	1
	U118	0.490807	0.557403	0.745093	0.878461	0.938584	0.969753	0.999322	0.981521	1		U118	35.5	2.779	0.673697	0.0950303	0.225547
	KNS42	0.2887	0.693537	0.864428	0.931736	0.928328	0.959056	0.970378	0.975541	1		KNS42	27.21	2.853	0.691636	0.11297	0.268124
	CAS-1	0.700109	0.784705	0.808065	0.983712	0.984682	1.01562	0.998734	1.09278	1		CAS-1	172.6	3.088	0.624485	0.0458182	0.108746
	AM38	0.472607	0.514037	0.630946	0.828727	0.857779	0.952481	0.936464	0.884058	1		AM38	27.76	2.576
Torin1	(µM)	1	0.333333	0.111111	0.037037	0.0123457	0.00411523	0.00137174	0.000457247	0			IC50 [uM]	AUC	AUC_Norm		AUC_Adj_norm
	SNB75	0.230302	0.250105	0.300594	0.364959	0.523876	0.660762	0.758844	0.924927	1		SNB75	0.01907	1.64	0.590991	0.188108	0.315027
	SF539	0.245781	0.230395	0.26433	0.361554	0.586247	0.82985	0.934852	0.94636	1		SF539	0.02798	1.815	0.654054	0.251171	0.42064
	SF268	0.267856	0.331893	0.41442	0.54083	0.727369	0.859488	0.884727	0.866569	1		SF268	0.07459	2.064	0.743784	0.340901	0.570911
	T98	0.0807265	0.115604	0.25435	0.42911	0.640608	0.777293	0.930455	0.891433	1		T98	0.0251	1.734	0.419448	0.0165656	0.0277426
	U87	0.0935609	0.087558	0.146256	0.273634	0.554422	0.900094	1.04963	1.1725	1		U87	0.01743	1.739	0.626667	0.223784	0.374774
	U251	0.182533	0.449789	0.5835	0.697261	1.06445	1.19998	1.15021	1.1584	1		U251	0.199	2.775	1	0.597117	1
	U118	0.189038	0.251243	0.303243	0.408432	0.557619	0.760893	0.88881	0.933297	1		U118	0.02738	1.78	0.641441	0.238559	0.399517
	KNS42	0.516639	0.506334	0.558075	0.646886	0.811295	0.928005	0.995986	1.00397	1		KNS42	0.4343	2.484	0.895135	0.492252	0.824381
	CAS-1	0.22133	0.240803	0.296453	0.433185	0.612868	0.749767	0.827256	0.865238	1		CAS-1	0.02853	1.767	0.402883	0	0
	AM38	0.0629087	0.0907632	0.129741	0.178506	0.289518	0.501859	0.727226	0.786442	1		AM38	0.004182	1.118
Rapamycin	(µM)	6.6	2.2	0.733333	0.244444	0.0814815	0.0271605	0.0090535	0.00301783	0			IC50 [uM]	AUC	AUC_Norm		AUC_Adj_norm
	SNB75	0.401041	0.389222	0.396495	0.411768	0.361004	0.366881	0.350297	0.365614	1		SNB75	11380000	1.269	0.356962	0	0
	SF539	0.642591	0.615922	0.562171	0.5558	0.540871	0.574374	0.581105	0.531561	1		SF539	8.12e-05	1.917	0.539241	0.182278	0.283465
	SF268	0.682203	0.672427	0.658971	0.649772	0.653838	0.651046	0.654693	0.650344	1		SF268	0	2.198	0.618284	0.261322	0.406387
	T98	0.680365	0.647079	0.629091	0.627075	0.62218	0.601971	0.576123	0.637826	1		T98	2.667e-08	2.081	0.503387	0.146425	0.227707
	U87	0.824229	0.839562	0.876784	0.802768	0.79941	0.772787	0.823409	0.816138	1		U87		2.736	0.76962	0.412658	0.641732
	U251	0.530855	0.575472	0.591837	0.538471	0.564855	0.550659	0.590336	0.556064	1		U251	0	1.887	0.530802	0.17384	0.270341
	U118	0.597377	0.707098	0.716209	0.742369	0.752943	0.749772	0.714914	0.729017	1		U118	592844	2.408	0.677356	0.320394	0.49825
	KNS42	0.964192	0.989023	1.08961	1.00908	1.04833	1.15723	1.10467	1.13977	1		KNS42	22.11	3.555	1	0.643038	1
	CAS-1	0.511512	0.5669	0.571731	0.560278	0.570794	0.576181	0.56019	0.510512	1		CAS-1		1.869	0.713361	0.356399	0.554243
	AM38	0.773054	0.776153	0.802811	0.79464	0.720372	0.728502	0.725148	0.762201	1		AM38	3.553e-15	2.536
Gemcitabine	(µM)	6.6	2.2	0.733333	0.244444	0.0814815	0.0271605	0.0090535	0.00301783	0			IC50 [uM]	AUC	AUC_Norm		AUC_Adj_norm
	SNB75	0.0461172	0.00971484	0.0549355	0.35724	0.720863	0.864777	0.897258	0.962214	1		SNB75	0.1475	1.626	0.705729	0.191699	0.394467
	SF539	0.0424067	0.00649842	0.0687406	0.490679	0.714432	0.880239	0.946993	0.893218	1		SF539	0.182	1.706	0.740451	0.226421	0.465916
	SF268	0.0439813	0.00904254	0.26428	0.627631	0.725875	0.791165	0.774462	0.770166	1		SF268	0.2104	1.717	0.745226	0.231196	0.475741
	T98	0.0394496	0.00534043	0.454836	0.650652	0.852351	0.987772	1.00844	0.94811	1		T98	0.4499	2.125	0.51403	0	0
	U87	0.248982	0.25658	0.258843	0.242949	0.201829	0.232293	0.815206	1.00567	1		U87	0.0279	1.257	0.545573	0.0315429	0.0649071
	U251	0.0540924	0.0110681	0.238373	0.554992	0.547738	0.732146	0.895083	0.9435	1		U251	0.1489	1.66	0.720486	0.206456	0.424833
	U118	0.0455095	0.00842182	0.0693569	0.698959	0.850406	0.915762	0.920087	0.938306	1		U118	0.3195	1.887	0.81901	0.30498	0.62757
	KNS42	0.0421659	0.0265526	0.65037	0.811238	0.935499	0.973037	0.940101	0.942751	1		KNS42	0.8587	2.304	1	0.48597	1
	CAS-1	0.0314515	0.00466507	0.230968	0.489829	0.741751	0.860672	0.878033	0.892138	1		CAS-1	0.2065	1.75	0.726997	0.212967	0.43823
	AM38	0.0313939	0.00728005	0.00781869	0.292464	0.740494	0.95981	1.00322	0.966332	1		AM38	0.1454	1.675
Crizotinib	(µM)	50	16.6667	5.55556	1.85185	0.617284	0.205761	0.0685871	0.0228624	0			IC50 [uM]	AUC	AUC_Norm		AUC_Adj_norm
	SNB75	0.0765413	0.0548319	0.0523672	0.0498012	0.0535803	0.0712191	0.122598	0.139287	1		SNB75		0.2444	0.0950233	0.016563	0.0179732
	SF539	0.101703	0.086224	0.0797748	0.0844686	0.0937324	0.143418	0.215241	0.254614	1		SF539	0.0002092	0.4204	0.163453	0.0849922	0.0922285
	SF268	0.147963	0.140994	0.126153	0.124307	0.165416	0.278924	0.487123	0.524717	1		SF268	0.02959	0.7917	0.307815	0.229355	0.248882
	T98	0.494229	0.490687	0.476382	0.482067	0.468166	0.476731	0.528641	0.64388	1		T98	1.876	1.666	0.403	0.324539	0.352171
	U87	0.0370668	0.00776391	0.41941	0.771931	0.8058	0.859471	0.865098	0.927999	1		U87	3.626	2.01	0.781493	0.703033	0.762889
	U251	0.0594503	0.0499476	0.0508873	0.106647	0.37157	0.684361	0.784883	0.826346	1		U251	0.3302	1.189	0.462286	0.383826	0.416505
	U118	0.154046	0.15651	0.16007	0.159339	0.160583	0.171992	0.233278	0.259425	1		U118	9.08e-08	0.5957	0.23161	0.153149	0.166189
	KNS42	0.399293	0.550913	0.664857	0.843305	0.871295	0.877121	0.922379	0.921318	1		KNS42	24.99	2.572	1	0.92154	1
	CAS-1	0.542135	0.541825	0.570095	0.568583	0.589501	0.607604	0.614827	0.614039	1		CAS-1	1657	1.942	0.0784603	0	0
	AM38	0.0845194	0.0622935	0.0593344	0.0584257	0.05159	0.05399	0.0581904	0.0735816	1		AM38		0.2018
JNKvIII	(µM)	100	33.3333	11.1111	3.7037	1.23457	0.411523	0.137174	0.0457247	0			IC50 [uM]	AUC	AUC_Norm		AUC_Adj_norm
	SNB75	0.044829	0.264667	0.369311	0.730907	0.913743	0.884097	0.909711	0.913189	1		SNB75	8.376	2.172	0.653626	0.106698	0.2355
	SF539	0.0538892	0.268198	0.251235	0.724733	0.943099	0.946659	0.934263	0.996337	1		SF539	7.094	2.192	0.659645	0.112717	0.248784
	SF268	0.204968	0.539391	0.464504	0.826982	0.95595	0.97003	0.957057	0.964664	1		SF268	21.11	2.528	0.760758	0.21383	0.471957
	T98	0.0813298	0.341316	0.160524	0.697131	0.980746	0.989978	1.01788	1.0223	1		T98	6.364	2.261	0.546928	0	0
	U87	0.0363077	0.244001	0.471703	0.893841	0.989215	0.978906	0.944724	0.966942	1		U87	12.02	2.397	0.721336	0.174408	0.384946
	U251	0.0946465	0.772489	0.833761	0.921553	1.15765	1.27913	1.30744	1.2888	1		U251	48.74	3.323	1	0.453072	1
	U118	0.159061	0.577373	0.599568	0.949347	1.01155	1.0062	0.989558	0.991367	1		U118	28.81	2.724	0.819741	0.272813	0.602141
	KNS42	0.135858	0.681357	0.674975	0.917123	1.02759	1.0007	0.99522	0.989137	1		KNS42	36.46	2.796	0.841408	0.29448	0.649964
	CAS-1	0.128787	0.583063	0.458788	0.805017	0.997876	1.00275	0.948069	0.911988	1		CAS-1	20.21	2.536	0.782125	0.235197	0.519115
	AM38	0.0444236	0.535473	0.355123	0.888822	1.08592	1.05102	0.996415	1.02512	1		AM38	15.82	2.599
AZD6482	(µM)	50	16.6667	5.55556	1.85185	0.617284	0.205761	0.0685871	0.0228624	0			IC50 [uM]	AUC	AUC_Norm		AUC_Adj_norm
	SNB75	0.173315	0.379472	0.662752	0.811945	0.883072	0.968339	0.998826	1.02256	1		SNB75	9.91	2.53	0.901639	0.313105	0.760951
	SF539	0.127726	0.243379	0.473009	0.701954	0.861127	0.93504	1.02135	0.991771	1		SF539	4.86	2.288	0.815396	0.226861	0.551349
	SF268	0.219864	0.486226	0.713251	0.836105	0.889584	0.897273	0.894078	0.946334	1		SF268	13.89	2.529	0.901283	0.312749	0.760085
	T98	0.128602	0.339969	0.634144	0.809461	0.881617	0.93132	0.945894	0.987303	1		T98	8.386	2.433	0.588534	0	0
	U87	0.204469	0.402315	0.596065	0.780322	0.648727	0.732407	0.819949	0.877733	1		U87	6.687	2.157	0.76871	0.180176	0.437888
	U251	0.180874	0.292967	0.602213	0.752757	0.794128	0.644724	0.750846	0.819523	1		U251	5.069	2.07	0.737705	0.149171	0.362535
	U118	0.233004	0.604501	0.88247	0.936331	0.938436	0.961779	0.964366	0.953377	1		U118	21.99	2.806	1	0.411466	1
	KNS42	0.392628	0.615852	0.719187	0.778254	0.825743	0.834539	0.846972	0.850354	1		KNS42	41.39	2.501	0.891304	0.30277	0.735833
	CAS-1	0.237235	0.395312	0.552662	0.56456	0.624113	0.697395	0.657224	0.723671	1		CAS-1	3.148	1.895	0.890592	0.302057	0.734101
	AM38	0.11051	0.300467	0.631821	0.841335	0.96494	1.0025	0.949915	0.981301	1		AM38	8.346	2.499
AS601245	(µM)												IC50 [uM]	AUC	AUC_Norm		AUC_Adj_norm
	SNB75											SNB75	13.07	1303	0.95179	0.0913075	0.65445
	SF539											SF539	3.713	1178	0.860482	0	0
	SF268											SF268	7.052	1369	1	0.139518	1
	T98											T98	7.191	1221	0.891892	0.0314098	0.225131
	U87											U87	24.5	1309	0.956172	0.0956903	0.685864
	U251											U251	11.33	1254	0.915997	0.055515	0.397906
	U118											U118	20.06	1335	0.975164	0.114682	0.82199
	KNS42											KNS42	27.3	1354	0.989043	0.128561	0.921466
	AM38											AM38	10.01	1286	0.939372	0.0788897	0.565445

## Sheet: Supplementary Data 3B
Cell line	Drug 1	Drug 2	Combination index
AM38	Akt inh VIII	AS601245	0.584454
AM38	AZD6482	JNK inh VIII	0.769544
AM38	Crizotinib	AZD6482	0.520168
AM38	Crizotinib	JNK inh VIII	1.131
AM38	Crizotinib	PAC-1	0.93692
AM38	Docetaxel	Akt inh VIII	0.893577
AM38	Docetaxel	AS601245	1.12547
AM38	Docetaxel	Embelin	1.07901
AM38	Docetaxel	Erlotinib	0.961983
AM38	Docetaxel	Torin1	0.894526
AM38	Embelin	Akt inh VIII	0.773085
AM38	Embelin	AS601245	0.867078
AM38	Erlotinib	Akt inh VIII	0.913609
AM38	Erlotinib	AS601245	1.25213
AM38	Erlotinib	Embelin	1.08313
AM38	Gemcitabine	AZD6482	0.966771
AM38	Gemcitabine	Crizotinib	0.718924
AM38	Gemcitabine	JNK inh VIII	1.13605
AM38	Gemcitabine	PAC-1	1.00427
AM38	Gemcitabine	Rapamycin	0.997516
AM38	PAC-1	AZD6482	0.845413
AM38	PAC-1	JNK inh VIII	0.965291
AM38	Rapamycin	AZD6482	0.642803
AM38	Rapamycin	Crizotinib	1.07285
AM38	Rapamycin	JNK inh VIII	0.905908
AM38	Rapamycin	PAC-1	1.24325
AM38	Torin1	Akt inh VIII	0.830037
AM38	Torin1	AS601245	1.32161
AM38	Torin1	Embelin	0.85564
AM38	Torin1	Erlotinib	0.753788
KNS42	Akt inh VIII	AS601245	0.978519
KNS42	AZD6482	JNK inh VIII	0.993875
KNS42	Crizotinib	AZD6482	0.886597
KNS42	Crizotinib	JNK inh VIII	0.928602
KNS42	Crizotinib	PAC-1	0.420867
KNS42	Docetaxel	Akt inh VIII	0.837963
KNS42	Docetaxel	AS601245	0.831649
KNS42	Docetaxel	Embelin	0.348806
KNS42	Docetaxel	Erlotinib	0.833939
KNS42	Docetaxel	Torin1	0.949536
KNS42	Embelin	Akt inh VIII	0.58913
KNS42	Embelin	AS601245	0.780368
KNS42	Erlotinib	Akt inh VIII	0.754359
KNS42	Erlotinib	AS601245	0.91436
KNS42	Erlotinib	Embelin	0.797434
KNS42	Gemcitabine	AZD6482	0.867907
KNS42	Gemcitabine	Crizotinib	0.782776
KNS42	Gemcitabine	JNK inh VIII	0.946036
KNS42	Gemcitabine	PAC-1	0.674694
KNS42	Gemcitabine	Rapamycin	1.03786
KNS42	PAC-1	AZD6482	0.881914
KNS42	PAC-1	JNK inh VIII	0.944178
KNS42	Rapamycin	AZD6482	0.911508
KNS42	Rapamycin	Crizotinib	0.807214
KNS42	Rapamycin	JNK inh VIII	0.843159
KNS42	Rapamycin	PAC-1	0.60724
KNS42	Torin1	Akt inh VIII	0.852362
KNS42	Torin1	AS601245	1.01521
KNS42	Torin1	Embelin	0.864528
KNS42	Torin1	Erlotinib	0.917218
SF268	Akt inh VIII	AS601245	0.80539
SF268	AZD6482	JNK inh VIII	0.791543
SF268	Crizotinib	AZD6482	0.785591
SF268	Crizotinib	JNK inh VIII	0.637002
SF268	Crizotinib	PAC-1	1.04316
SF268	Docetaxel	Akt inh VIII	0.884858
SF268	Docetaxel	AS601245	0.886824
SF268	Docetaxel	Embelin	1.01116
SF268	Docetaxel	Erlotinib	0.933552
SF268	Docetaxel	Torin1	0.799891
SF268	Embelin	Akt inh VIII	0.946192
SF268	Embelin	AS601245	0.922895
SF268	Erlotinib	Akt inh VIII	0.96962
SF268	Erlotinib	AS601245	0.948235
SF268	Erlotinib	Embelin	0.795389
SF268	Gemcitabine	AZD6482	0.78337
SF268	Gemcitabine	Crizotinib	0.953653
SF268	Gemcitabine	JNK inh VIII	1.03044
SF268	Gemcitabine	PAC-1	0.964907
SF268	Gemcitabine	Rapamycin	0.785751
SF268	PAC-1	AZD6482	0.979355
SF268	PAC-1	JNK inh VIII	0.951373
SF268	Rapamycin	AZD6482	1.02207
SF268	Rapamycin	Crizotinib	0.92809
SF268	Rapamycin	JNK inh VIII	1.0913
SF268	Rapamycin	PAC-1	0.961534
SF268	Torin1	Akt inh VIII	0.849945
SF268	Torin1	AS601245	0.962555
SF268	Torin1	Embelin	0.863579
SF268	Torin1	Erlotinib	0.818575
SF539	Akt inh VIII	AS601245	0.965638
SF539	AZD6482	JNK inh VIII	0.545407
SF539	Crizotinib	AZD6482	0.841828
SF539	Crizotinib	JNK inh VIII	0.457519
SF539	Crizotinib	PAC-1	0.876741
SF539	Docetaxel	Akt inh VIII	0.938968
SF539	Docetaxel	AS601245	0.689933
SF539	Docetaxel	Embelin	0.834569
SF539	Docetaxel	Erlotinib	0.997752
SF539	Docetaxel	Torin1	0.975712
SF539	Embelin	Akt inh VIII	1.03401
SF539	Embelin	AS601245	0.840008
SF539	Erlotinib	Akt inh VIII	0.906275
SF539	Erlotinib	AS601245	1.01434
SF539	Erlotinib	Embelin	0.728356
SF539	Gemcitabine	AZD6482	0.738303
SF539	Gemcitabine	Crizotinib	0.801261
SF539	Gemcitabine	JNK inh VIII	0.933023
SF539	Gemcitabine	PAC-1	0.863444
SF539	Gemcitabine	Rapamycin	0.668782
SF539	PAC-1	AZD6482	1.01444
SF539	PAC-1	JNK inh VIII	0.579656
SF539	Rapamycin	AZD6482	1.05473
SF539	Rapamycin	Crizotinib	0.967938
SF539	Rapamycin	JNK inh VIII	1.0875
SF539	Rapamycin	PAC-1	0.974994
SF539	Torin1	Akt inh VIII	0.777984
SF539	Torin1	AS601245	0.863688
SF539	Torin1	Embelin	0.8554
SF539	Torin1	Erlotinib	0.677676
SNB75	Akt inh VIII	AS601245	0.890077
SNB75	AZD6482	JNK inh VIII	1.0003
SNB75	Crizotinib	AZD6482	0.802029
SNB75	Crizotinib	JNK inh VIII	0.971633
SNB75	Crizotinib	PAC-1	0.950511
SNB75	Docetaxel	Akt inh VIII	0.796214
SNB75	Docetaxel	AS601245	0.738077
SNB75	Docetaxel	Embelin	0.849121
SNB75	Docetaxel	Erlotinib	0.781157
SNB75	Docetaxel	Torin1	0.748818
SNB75	Embelin	Akt inh VIII	0.773217
SNB75	Embelin	AS601245	0.364984
SNB75	Erlotinib	Akt inh VIII	0.763082
SNB75	Erlotinib	AS601245	1.06638
SNB75	Erlotinib	Embelin	0.836326
SNB75	Gemcitabine	AZD6482	0.606931
SNB75	Gemcitabine	Crizotinib	0.899098
SNB75	Gemcitabine	JNK inh VIII	0.912908
SNB75	Gemcitabine	PAC-1	0.977663
SNB75	Gemcitabine	Rapamycin	0.950414
SNB75	PAC-1	AZD6482	0.9762
SNB75	PAC-1	JNK inh VIII	0.910033
SNB75	Rapamycin	AZD6482	0.749686
SNB75	Rapamycin	Crizotinib	0.942865
SNB75	Rapamycin	JNK inh VIII	0.706077
SNB75	Rapamycin	PAC-1	0.924531
SNB75	Torin1	Akt inh VIII	0.591182
SNB75	Torin1	AS601245	1.10613
SNB75	Torin1	Embelin	0.84102
SNB75	Torin1	Erlotinib	0.61034
T98	Akt inh VIII	AS601245	0.0309746
T98	AZD6482	JNK inh VIII	0.757966
T98	Crizotinib	AZD6482	0.542616
T98	Crizotinib	JNK inh VIII	0.945017
T98	Crizotinib	PAC-1	0.476025
T98	Docetaxel	Akt inh VIII	0.839787
T98	Docetaxel	AS601245	0.552942
T98	Docetaxel	Embelin	0.911028
T98	Docetaxel	Erlotinib	0.713493
T98	Docetaxel	Torin1	0.530503
T98	Embelin	Akt inh VIII	0.22555
T98	Embelin	AS601245	0.364984
T98	Erlotinib	Akt inh VIII	0.774765
T98	Erlotinib	AS601245	0.621493
T98	Erlotinib	Embelin	0.961373
T98	Gemcitabine	AZD6482	0.888581
T98	Gemcitabine	Crizotinib	1.02972
T98	Gemcitabine	JNK inh VIII	0.957626
T98	Gemcitabine	PAC-1	0.934873
T98	Gemcitabine	Rapamycin	1.13204
T98	PAC-1	AZD6482	0.864752
T98	PAC-1	JNK inh VIII	0.982068
T98	Rapamycin	AZD6482	0.92412
T98	Rapamycin	Crizotinib	1.09859
T98	Rapamycin	JNK inh VIII	0.917206
T98	Rapamycin	PAC-1	1.12804
T98	Torin1	Akt inh VIII	0.644741
T98	Torin1	AS601245	0.961564
T98	Torin1	Embelin	0.173442
T98	Torin1	Erlotinib	0.249085
U118	Akt inh VIII	AS601245	0.263697
U118	AZD6482	JNK inh VIII	0.669416
U118	Crizotinib	AZD6482	0.843985
U118	Crizotinib	JNK inh VIII	0.73188
U118	Crizotinib	PAC-1	0.583591
U118	Docetaxel	Akt inh VIII	0.900097
U118	Docetaxel	AS601245	0.874842
U118	Docetaxel	Embelin	0.982017
U118	Docetaxel	Erlotinib	0.955909
U118	Docetaxel	Torin1	0.949363
U118	Embelin	Akt inh VIII	0.946192
U118	Embelin	AS601245	0.638882
U118	Erlotinib	Akt inh VIII	0.807241
U118	Erlotinib	AS601245	1.0216
U118	Erlotinib	Embelin	0.853193
U118	Gemcitabine	AZD6482	0.887178
U118	Gemcitabine	Crizotinib	0.987418
U118	Gemcitabine	JNK inh VIII	1.02532
U118	Gemcitabine	PAC-1	0.998857
U118	Gemcitabine	Rapamycin	0.654424
U118	PAC-1	AZD6482	0.96155
U118	PAC-1	JNK inh VIII	0.621895
U118	Rapamycin	AZD6482	1.15594
U118	Rapamycin	Crizotinib	1.00307
U118	Rapamycin	JNK inh VIII	1.10057
U118	Rapamycin	PAC-1	1.0272
U118	Torin1	Akt inh VIII	0.769029
U118	Torin1	AS601245	1.07143
U118	Torin1	Embelin	0.916508
U118	Torin1	Erlotinib	0.743866
U251	Akt inh VIII	AS601245	0.641223
U251	AZD6482	JNK inh VIII	0.731431
U251	Crizotinib	AZD6482	0.566874
U251	Crizotinib	JNK inh VIII	0.837544
U251	Crizotinib	PAC-1	0.821239
U251	Docetaxel	Akt inh VIII	0.932599
U251	Docetaxel	AS601245	0.673488
U251	Docetaxel	Embelin	0.659451
U251	Docetaxel	Erlotinib	0.678346
U251	Docetaxel	Torin1	0.731946
U251	Embelin	Akt inh VIII	0.838522
U251	Embelin	AS601245	0.880235
U251	Erlotinib	Akt inh VIII	0.525996
U251	Erlotinib	AS601245	0.946176
U251	Erlotinib	Embelin	0.631867
U251	Gemcitabine	AZD6482	0.757739
U251	Gemcitabine	Crizotinib	0.751831
U251	Gemcitabine	JNK inh VIII	1.16478
U251	Gemcitabine	PAC-1	0.722225
U251	Gemcitabine	Rapamycin	0.676553
U251	PAC-1	AZD6482	0.847159
U251	PAC-1	JNK inh VIII	0.849707
U251	Rapamycin	AZD6482	0.926648
U251	Rapamycin	Crizotinib	0.714733
U251	Rapamycin	JNK inh VIII	0.740219
U251	Rapamycin	PAC-1	0.927504
U251	Torin1	Akt inh VIII	0.878392
U251	Torin1	AS601245	0.948325
U251	Torin1	Embelin	0.873846
U251	Torin1	Erlotinib	0.27936
U87	Akt inh VIII	AS601245	0.0153742
U87	AZD6482	JNK inh VIII	0.575631
U87	Crizotinib	AZD6482	0.652116
U87	Crizotinib	JNK inh VIII	2.66725
U87	Crizotinib	PAC-1	0.154499
U87	Docetaxel	Akt inh VIII	0.624808
U87	Docetaxel	AS601245	0.00672187
U87	Docetaxel	Embelin	0.826855
U87	Docetaxel	Erlotinib	1.10313
U87	Docetaxel	Torin1	0.448485
U87	Embelin	Akt inh VIII	0.641283
U87	Embelin	AS601245	0.0257923
U87	Erlotinib	Akt inh VIII	1.25861
U87	Erlotinib	AS601245	3.0047
U87	Erlotinib	Embelin	1.13763
U87	Gemcitabine	AZD6482	1.14576
U87	Gemcitabine	Crizotinib	1.24741
U87	Gemcitabine	JNK inh VIII	0.630672
U87	Gemcitabine	PAC-1	1.06215
U87	Gemcitabine	Rapamycin	0.683385
U87	PAC-1	AZD6482	0.635127
U87	PAC-1	JNK inh VIII	0.794481
U87	Rapamycin	AZD6482	0.974063
U87	Rapamycin	Crizotinib	0.683385
U87	Rapamycin	JNK inh VIII	0.775513
U87	Rapamycin	PAC-1	1.01428
U87	Torin1	Akt inh VIII	0.796664
U87	Torin1	AS601245	2.44203
U87	Torin1	Embelin	0.672948
U87	Torin1	Erlotinib	0.579629

## Sheet: Supplementary Data 3C
Cell line	Drug 1	Drug 2	CI	LOEWE	BLISS	HSA
KNS-42	Docetaxel	Torin	1.0028	10.2502	0.0300704	14.4195
KNS-42	Docetaxel	Erlotinib	0.940665	7.83632	2.96212	7.83632
KNS-42	Docetaxel	Embelin	0.934262	3.75829	3.74152	6.59911
KNS-42	Docetaxel	Akt_inh_vIII	0.954568	10.8146	1.60125	15.1601
KNS-42	Docetaxel	AS601245	0.957577	3.0229	3.75351	11.3025
KNS-42	Torin1	Erlotinib	0.981973	3.68538	1.12509	3.85658
KNS-42	Torin1	Embelin	1.07026	3.31707	0.0808398	5.06934
KNS-42	Torin1	Akt_inh_vIII	0.941663	11.3183	6.54894	16.0953
KNS-42	Torin1	AS601245	1.1966	0	0	1.23404
KNS-42	Erlotinib	Embelin	0.939532	5.92842	5.80961	10.4461
KNS-42	Erlotinib	Akt_inh_vIII	0.920974	12.3462	7.66918	13.9849
KNS-42	Erlotinib	AS601245	1.05288	1.56312	0.447268	2.80545
KNS-42	Embelin	Akt_inh_vIII	0.849106	21.4373	10.0545	21.7598
KNS-42	Embelin	AS601245	0.973816	2.72795	7.80232	12.6296
KNS-42	Akt_inh_vIII	AS601245	1.03236	1.66242	0.96353	3.64648
U251	Docetaxel	Torin	0.836118	5.90042	0.704278	6.14159
U251	Docetaxel	Erlotinib	0.827784	5.05129	2.48465	5.05129
U251	Docetaxel	Embelin	0.926949	0.944183	3.66152	9.61847
U251	Docetaxel	Akt_inh_vIII	1.12129	0	0.155853	0.629014
U251	Docetaxel	AS601245	0.947846	0.485807	5.06191	8.45304
U251	Torin1	Erlotinib	0.604419	32.8617	25.416	35.2546
U251	Torin1	Embelin	1.04328	5.87277	2.82609	6.39814
U251	Torin1	Akt_inh_vIII	1.08504	0.269695	1.01954	1.84975
U251	Torin1	AS601245	1	0.0482115	0.141897	2.52943
U251	Erlotinib	Embelin	0.851068	10.4064	10.1224	14.6237
U251	Erlotinib	Akt_inh_vIII	0.878112	10.4049	12.6241	13.6186
U251	Erlotinib	AS601245	1	2.03955	0	3.13956
U251	Embelin	Akt_inh_vIII	0.971349	0.812766	0.812766	0.812766
U251	Embelin	AS601245	1.00854	1.11407	1.11407	1.11407
U251	Akt_inh_vIII	AS601245	0.953588	3.95954	3.95954	3.95954
U87	Docetaxel	Torin	0.729085	20.6244	13.952	28.6819
U87	Docetaxel	Erlotinib	1	0.182426	0	3.14192
U87	Docetaxel	Embelin	1	0.700454	0.700454	0.700454
U87	Docetaxel	Akt_inh_vIII	1.15726	2.82643	1.56409	4.36717
U87	Docetaxel	AS601245	0.994965	0.834764	0.346902	1.80626
U87	Torin1	Erlotinib	1.10295	6.1044	0.359113	11.4567
U87	Torin1	Embelin	1	0.760653	2.62164	3.42835
U87	Torin1	Akt_inh_vIII	1.0379	0.346776	5.43266	6.03173
U87	Torin1	AS601245	1	0	0	0
U87	Erlotinib	Embelin	1	0	0	0
U87	Erlotinib	Akt_inh_vIII	1	0	0	0.0775358
U87	Erlotinib	AS601245	1	0	0	0
U87	Embelin	Akt_inh_vIII	1.06841	1.72068	3.16404	3.60379
U87	Embelin	AS601245	0.453848	0.927004	9.51395	10.3353
U87	Akt_inh_vIII	AS601245	0.671776	6.8456	10.3593	12.2806
SNB75	Docetaxel	Torin	0.959341	1.30386	0.139623	3.37523
SNB75	Docetaxel	Erlotinib	0.955899	5.52255	4.09957	5.52255
SNB75	Docetaxel	Embelin	1.04802	0.195205	0.144168	3.75971
SNB75	Docetaxel	Akt_inh_vIII	0.982253	0.959613	0.988916	6.81237
SNB75	Docetaxel	AS601245	0.947479	5.21821	2.38876	10.0811
SNB75	Torin1	Erlotinib	0.868352	10.2205	15.591	18.2141
SNB75	Torin1	Embelin	1.02188	1.40349	1.77268	7.30808
SNB75	Torin1	Akt_inh_vIII	0.845374	0.719438	0.0946003	3.55997
SNB75	Torin1	AS601245	1	0	0	0.212672
SNB75	Erlotinib	Embelin	1.05346	1.69778	0.770565	6.84978
SNB75	Erlotinib	Akt_inh_vIII	0.8978	4.43616	10.1504	13.2222
SNB75	Erlotinib	AS601245	1	0.0161129	0	1.19525
SNB75	Embelin	Akt_inh_vIII	1.00933	1.1149	1.94965	5.56461
SNB75	Embelin	AS601245	0.838812	0.556752	0.832827	2.0412
SNB75	Akt_inh_vIII	AS601245	1.01558	0.619847	1.3055	5.96117
T98G	Docetaxel	Torin	0.951332	8.2992	0.32005	9.52649
T98G	Docetaxel	Erlotinib	0.849411	8.54192	0.0594353	9.15432
T98G	Docetaxel	Embelin	1.11478	2.70791	0.710182	2.70791
T98G	Docetaxel	Akt_inh_vIII	1	0	0	0
T98G	Docetaxel	AS601245	0.94723	10.2925	4.90104	12.9957
T98G	Torin1	Erlotinib	0.715558	10.9746	4.08768	11.0841
T98G	Torin1	Embelin	1	0	0	0
T98G	Torin1	Akt_inh_vIII	0.959226	2.93765	4.49004	9.38619
T98G	Torin1	AS601245	1.02392	0.121461	0	0.234761
T98G	Erlotinib	Embelin	1	0.679948	0	1.01693
T98G	Erlotinib	Akt_inh_vIII	1	1.8739	0.126853	6.868
T98G	Erlotinib	AS601245	1	3.10552	0.855113	3.76796
T98G	Embelin	Akt_inh_vIII	0.992498	3.50517	1.20422	5.05745
T98G	Embelin	AS601245	0.838812	6.59249	6.11558	11.9035
T98G	Akt_inh_vIII	AS601245	0.506326	9.66107	9.74029	17.8816
AM-38	Docetaxel	Torin	1.0868	3.27865	0	9.70616
AM-38	Docetaxel	Erlotinib	1.09009	0	0	0
AM-38	Docetaxel	Embelin	1	0.740185	0	1.15998
AM-38	Docetaxel	Akt_inh_vIII	1.01857	5.53431	0.132474	10.9837
AM-38	Docetaxel	AS601245	1	0.0158188	0.0376306	0.464555
AM-38	Torin1	Erlotinib	1.051	0	0	0
AM-38	Torin1	Embelin	1.19763	1.83362	0.0370182	2.03667
AM-38	Torin1	Akt_inh_vIII	1.01124	7.91904	0.503665	14.7482
AM-38	Torin1	AS601245	1	0	0	0
AM-38	Erlotinib	Embelin	1	0	0	0
AM-38	Erlotinib	Akt_inh_vIII	1.12098	0	0	0
AM-38	Erlotinib	AS601245	1	0	0	0
AM-38	Embelin	Akt_inh_vIII	1.16664	0.350763	1.11576	2.45086
AM-38	Embelin	AS601245	1.0445	0	0.345848	1.14321
AM-38	Akt_inh_vIII	AS601245	0.835214	11.1791	8.15679	14.0302
SF268	Docetaxel	Torin	0.99857	6.56668	2.06422	12.7849
SF268	Docetaxel	Erlotinib	1.0292	5.3341	0.0560736	9.26743
SF268	Docetaxel	Embelin	1.07718	0	0.0571346	1.82061
SF268	Docetaxel	Akt_inh_vIII	0.988324	3.02591	1.31712	11.5784
SF268	Docetaxel	AS601245	1.04469	0.451425	0.20659	4.46343
SF268	Torin1	Erlotinib	0.918809	10.5487	0.392463	15.1596
SF268	Torin1	Embelin	1.06932	1.92117	0.247646	2.47781
SF268	Torin1	Akt_inh_vIII	0.996525	5.17743	0.943764	13.5227
SF268	Torin1	AS601245	1.05486	0.416386	0.983319	3.85288
SF268	Erlotinib	Embelin	1.03502	1.59469	0.320035	4.81714
SF268	Erlotinib	Akt_inh_vIII	1.01497	3.86912	1.24545	10.1184
SF268	Erlotinib	AS601245	1.0705	0.120054	0.0525761	2.63114
SF268	Embelin	Akt_inh_vIII	1.00925	1.14075	2.642	6.90345
SF268	Embelin	AS601245	1.00337	0.00767443	1.91273	5.60131
SF268	Akt_inh_vIII	AS601245	0.963119	0.940396	1.39411	8.59025
U118	Docetaxel	Torin	1.00022	1.75177	0.101948	4.13779
U118	Docetaxel	Erlotinib	0.991314	0.503882	0.590137	6.81864
U118	Docetaxel	Embelin	1.04	0.129402	0.21859	0.357531
U118	Docetaxel	Akt_inh_vIII	0.982561	3.75602	5.45912	8.23069
U118	Docetaxel	AS601245	1.04736	0.959777	0.0702858	2.84727
U118	Torin1	Erlotinib	0.863152	13.7156	2.65173	20.4991
U118	Torin1	Embelin	1.04005	1.87457	1.0796	2.41046
U118	Torin1	Akt_inh_vIII	0.907251	9.43641	5.38864	17.8554
U118	Torin1	AS601245	1	2.14323	0	2.18565
U118	Erlotinib	Embelin	1.01014	2.32936	0.526435	2.41751
U118	Erlotinib	Akt_inh_vIII	0.926494	7.48507	4.68478	16.9557
U118	Erlotinib	AS601245	1	2.57848	0	3.1181
U118	Embelin	Akt_inh_vIII	1.00925	1.17586	1.02451	2.72322
U118	Embelin	AS601245	1.01354	4.3892	2.97717	4.60506
U118	Akt_inh_vIII	AS601245	0.89985	7.70512	5.46479	12.4478
SF539	Docetaxel	Torin	1.0788	2.76412	0	2.76412
SF539	Docetaxel	Erlotinib	1.0581	1.39806	0	2.49168
SF539	Docetaxel	Embelin	1.11496	2.90923	0.239727	3.01476
SF539	Docetaxel	Akt_inh_vIII	1.0645	1.08917	0.217195	2.56568
SF539	Docetaxel	AS601245	1.03767	2.08363	0.510786	7.48698
SF539	Torin1	Erlotinib	0.925628	9.60405	0.680054	13.9808
SF539	Torin1	Embelin	1.05009	1.9848	0.761139	2.68996
SF539	Torin1	Akt_inh_vIII	0.941871	9.28423	3.4636	10.3959
SF539	Torin1	AS601245	1.02042	2.66399	4.40058	11.4336
SF539	Erlotinib	Embelin	0.974269	1.07706	2.45635	8.07606
SF539	Erlotinib	Akt_inh_vIII	0.99136	7.21587	0.771363	9.62794
SF539	Erlotinib	AS601245	1.12631	0.448114	0.185802	2.82519
SF539	Embelin	Akt_inh_vIII	1.0973	0.853097	0.0542463	2.0197
SF539	Embelin	AS601245	1.05026	0.787258	0.103114	1.24268
SF539	Akt_inh_vIII	AS601245	1.1492	0.638425	0.0617198	0.651267
KNS-42	Gemcitabine	Rapamycin	1.12383	0.011872	0	0.149947
KNS-42	Gemcitabine	Crizotinib	1.04357	0.076516	0	1.2482
KNS-42	Gemcitabine	PAC-1	0.950889	21.9459	0.716169	22.6529
KNS-42	Gemcitabine	AZD6482	0.948347	5.3738	2.31795	5.3738
KNS-42	Gemcitabine	JNK_inh_vIII	1.04108	0.882997	0.162586	0.882997
KNS-42	Rapamycin	Crizotinib	0.985881	18.6153	3.72866	19.4597
KNS-42	Rapamycin	PAC-1	0.924008	13.6688	5.46874	14.1168
KNS-42	Rapamycin	AZD6482	0.989592	2.60223	1.42161	2.60223
KNS-42	Rapamycin	JNK_inh_vIII	0.982414	6.39736	1.97819	6.39736
KNS-42	Crizotinib	PAC-1	0.842611	15.323	7.19097	16.5186
KNS-42	Crizotinib	AZD6482	0.972934	3.34562	3.30321	4.56496
KNS-42	Crizotinib	JNK_inh_vIII	0.997555	2.75285	1.72031	5.66632
KNS-42	PAC-1	AZD6482	0.980514	2.35812	2.35812	2.35812
KNS-42	PAC-1	JNK_inh_vIII	1.01964	7.1021	0	11.2406
KNS-42	AZD6482	JNK_inh_vIII	1.05722	0.865557	0.25527	0.865557
U251	Gemcitabine	Rapamycin	0.979313	4.62553	0.62034	4.62553
U251	Gemcitabine	Crizotinib	1	2.97743	0.678853	7.75461
U251	Gemcitabine	PAC-1	1.08994	0.776805	0.174381	1.09272
U251	Gemcitabine	AZD6482	0.941053	1.8534	1.8534	1.8534
U251	Gemcitabine	JNK_inh_vIII	1	0	0	0
U251	Rapamycin	Crizotinib	0.852598	25.9519	5.61926	26.1784
U251	Rapamycin	PAC-1	1.13437	0.233442	0.333507	0.551876
U251	Rapamycin	AZD6482	1.03123	1.42841	1.42841	1.42841
U251	Rapamycin	JNK_inh_vIII	0.888405	5.58672	6.55353	8.47019
U251	Crizotinib	PAC-1	1.00663	1.21829	0.0857385	1.42686
U251	Crizotinib	AZD6482	0.849983	16.1675	12.8133	16.1675
U251	Crizotinib	JNK_inh_vIII	0.951742	6.51609	4.441	6.51609
U251	PAC-1	AZD6482	0.981557	1.75387	1.75387	1.75387
U251	PAC-1	JNK_inh_vIII	1.0237	0.130369	2.01177	3.65356
U251	AZD6482	JNK_inh_vIII	0.947396	0.00428103	0.00428103	0.00428103
U87	Gemcitabine	Rapamycin	0.815056	10.0169	1.89231	10.0169
U87	Gemcitabine	Crizotinib	1	0.0421032	0	0.0445515
U87	Gemcitabine	PAC-1	1	0	0	0
U87	Gemcitabine	AZD6482	1	0	0	0
U87	Gemcitabine	JNK_inh_vIII	0.861235	22.1772	5.17426	22.1772
U87	Rapamycin	Crizotinib	0.815056	16.373	11.1623	19.3688
U87	Rapamycin	PAC-1	1	0	0	0.710029
U87	Rapamycin	AZD6482	1	0	0	0
U87	Rapamycin	JNK_inh_vIII	0.990537	0.748475	4.62827	5.36883
U87	Crizotinib	PAC-1	1	4.47214	4.47214	4.47214
U87	Crizotinib	AZD6482	1	5.47683	5.47683	5.47683
U87	Crizotinib	JNK_inh_vIII	1	0	0	0
U87	PAC-1	AZD6482	0.882331	2.95591	2.95591	2.95591
U87	PAC-1	JNK_inh_vIII	1.06293	4.96959	0.500881	5.01575
U87	AZD6482	JNK_inh_vIII	0.899701	1.00004	1.00004	1.00004
SNB75	Gemcitabine	Rapamycin	0.977445	4.52139	1.4143	4.52139
SNB75	Gemcitabine	Crizotinib	0.960965	5.90709	4.80587	7.67151
SNB75	Gemcitabine	PAC-1	1.05622	0.833514	0.278086	5.4869
SNB75	Gemcitabine	AZD6482	0.806158	3.52971	0	4.10087
SNB75	Gemcitabine	JNK_inh_vIII	1.03332	2.32873	0.368883	5.1331
SNB75	Rapamycin	Crizotinib	1.03638	9.66612	0.128085	10.3901
SNB75	Rapamycin	PAC-1	1.0007	7.66651	0.0756045	8.87451
SNB75	Rapamycin	AZD6482	0.869019	21.788	3.78187	25.2424
SNB75	Rapamycin	JNK_inh_vIII	0.901985	16.7423	0.0362071	19.9436
SNB75	Crizotinib	PAC-1	1.04041	0.297251	0.417313	5.78241
SNB75	Crizotinib	AZD6482	1.00598	3.14014	0.55855	9.49128
SNB75	Crizotinib	JNK_inh_vIII	1.07716	4.28033	0	10.3805
SNB75	PAC-1	AZD6482	1.02916	14.6264	10.9366	21.3966
SNB75	PAC-1	JNK_inh_vIII	1.17116	5.03825	0.0864997	6.96794
SNB75	AZD6482	JNK_inh_vIII	1.14249	6.96544	6.96544	6.96544
T98G	Gemcitabine	Rapamycin	1	1.27339	0	1.52075
T98G	Gemcitabine	Crizotinib	1.08107	0	0	0
T98G	Gemcitabine	PAC-1	1.09325	0.986061	0.517565	3.72763
T98G	Gemcitabine	AZD6482	0.946376	5.66083	3.92712	10.5208
T98G	Gemcitabine	JNK_inh_vIII	1.02524	0.133129	0.133129	0.133129
T98G	Rapamycin	Crizotinib	1	0	0	0
T98G	Rapamycin	PAC-1	1	0	0	1.10081
T98G	Rapamycin	AZD6482	0.979773	11.9886	0.589764	14.365
T98G	Rapamycin	JNK_inh_vIII	1.05393	0.18319	0.18319	0.18319
T98G	Crizotinib	PAC-1	0.952352	2.39834	2.39834	2.39834
T98G	Crizotinib	AZD6482	0.762041	4.31908	4.31908	4.31908
T98G	Crizotinib	JNK_inh_vIII	0.999497	2.42157	0.922189	2.65436
T98G	PAC-1	AZD6482	0.953262	10.2132	5.94094	11.9153
T98G	PAC-1	JNK_inh_vIII	1	1.34246	0	3.49024
T98G	AZD6482	JNK_inh_vIII	0.826718	11.5337	10.8419	11.5337
AM-38	Gemcitabine	Rapamycin	1.07598	0.0506254	0.0506254	0.0506254
AM-38	Gemcitabine	Crizotinib	1.08042	3.12278	0.115729	3.3289
AM-38	Gemcitabine	PAC-1	1	0.965513	0	0.965513
AM-38	Gemcitabine	AZD6482	1.03814	3.23329	0.236773	4.54436
AM-38	Gemcitabine	JNK_inh_vIII	1	0	0	0
AM-38	Rapamycin	Crizotinib	1	0	0	0.00484457
AM-38	Rapamycin	PAC-1	1	0.273976	0	0.273976
AM-38	Rapamycin	AZD6482	0.88555	9.55332	1.10074	12.393
AM-38	Rapamycin	JNK_inh_vIII	1.01351	3.7304	0	3.73042
AM-38	Crizotinib	PAC-1	1.08387	0.140785	0.772969	0.987063
AM-38	Crizotinib	AZD6482	0.939088	3.57962	4.62112	11.9344
AM-38	Crizotinib	JNK_inh_vIII	1	0.953701	0	1.08915
AM-38	PAC-1	AZD6482	0.946981	10.1551	8.49101	10.7407
AM-38	PAC-1	JNK_inh_vIII	1	0.483812	0	3.74207
AM-38	AZD6482	JNK_inh_vIII	0.839353	15.4148	14.5004	16.9991
SF268	Gemcitabine	Rapamycin	0.914192	18.126	6.0269	18.5044
SF268	Gemcitabine	Crizotinib	1.09362	0.178905	0.175267	1.93167
SF268	Gemcitabine	PAC-1	1.07236	0.480086	0.0746223	3.54857
SF268	Gemcitabine	AZD6482	1.01834	1.74926	0.693309	7.01822
SF268	Gemcitabine	JNK_inh_vIII	1.15504	0.121169	0.305985	0.909209
SF268	Rapamycin	Crizotinib	1.07082	8.19621	0.0253845	8.72479
SF268	Rapamycin	PAC-1	1.06696	5.45443	0	5.8777
SF268	Rapamycin	AZD6482	1.16522	3.34804	0.00824321	3.84938
SF268	Rapamycin	JNK_inh_vIII	1.13955	0.19214	0	0.459515
SF268	Crizotinib	PAC-1	1.12514	0.692058	0	1.21354
SF268	Crizotinib	AZD6482	1.02839	3.43601	0.801241	6.69279
SF268	Crizotinib	JNK_inh_vIII	0.987625	1.66202	2.40238	6.61933
SF268	PAC-1	AZD6482	1.04919	0.594224	0.354879	4.89912
SF268	PAC-1	JNK_inh_vIII	0.995528	0.606123	1.086	5.39388
SF268	AZD6482	JNK_inh_vIII	1.02394	0.654377	0.107502	4.34958
U118	Gemcitabine	Rapamycin	0.855369	22.0035	2.62344	22.9711
U118	Gemcitabine	Crizotinib	1.10643	0.442617	0.0630024	0.488226
U118	Gemcitabine	PAC-1	1.11621	0	0	1.57959
U118	Gemcitabine	AZD6482	0.972311	2.13555	1.86427	10.2669
U118	Gemcitabine	JNK_inh_vIII	1	0.0429805	0	0.0469172
U118	Rapamycin	Crizotinib	1.11362	5.03419	0	5.06672
U118	Rapamycin	PAC-1	1.10685	3.97107	0	4.74526
U118	Rapamycin	AZD6482	1	2.56123	0	3.2787
U118	Rapamycin	JNK_inh_vIII	1	1.74542	0	2.12312
U118	Crizotinib	PAC-1	1.00096	0.609426	0.539387	2.29426
U118	Crizotinib	AZD6482	1.0715	3.68917	0.491007	3.86684
U118	Crizotinib	JNK_inh_vIII	0.920894	4.10592	5.36024	9.80826
U118	PAC-1	AZD6482	1.04108	1.76843	0.917857	4.05719
U118	PAC-1	JNK_inh_vIII	1.01439	2.37999	0.509772	2.56421
U118	AZD6482	JNK_inh_vIII	0.904762	2.67705	2.95458	8.89038
SF539	Gemcitabine	Rapamycin	0.872078	16.9296	4.47206	18.2002
SF539	Gemcitabine	Crizotinib	1.10069	0	0.0350563	2.44234
SF539	Gemcitabine	PAC-1	1.09504	0.0619723	0.235984	3.14199
SF539	Gemcitabine	AZD6482	0.997294	2.33191	0.273884	10.3647
SF539	Gemcitabine	JNK_inh_vIII	1.17981	0.162366	0.138835	2.34307
SF539	Rapamycin	Crizotinib	1.07385	3.24475	0	3.77848
SF539	Rapamycin	PAC-1	1.03402	3.72163	0.0747612	4.80046
SF539	Rapamycin	AZD6482	1.16333	5.95092	0	6.84971
SF539	Rapamycin	JNK_inh_vIII	1	0.361665	0	0.625362
SF539	Crizotinib	PAC-1	1.0618	0.619619	1.38977	3.88459
SF539	Crizotinib	AZD6482	0.987353	2.57407	0.820893	10.7341
SF539	Crizotinib	JNK_inh_vIII	0.871226	2.31575	5.02281	13.5903
SF539	PAC-1	AZD6482	1.19294	0.0112388	0	0.0112388
SF539	PAC-1	JNK_inh_vIII	0.942653	2.49295	3.98604	7.39788
SF539	AZD6482	JNK_inh_vIII	0.97157	1.84223	0.0311731	7.49331

## Sheet: Supplementary Data 3D
cell type	cellline	drug 1	drug 2	target1	target2	Note
blood	ALL-PO	Sorafenib	AUY922	VEGFR	HSP90
blood	ARH-77	MS-275	AUY922	HDAC	HSP90
blood	ATN-1	Mitomycin C	BMS-536924	DNA crosslinking	HGFR
blood	BALL-1	PHA-665752	BAY 61-3606	MET	SYK, Spleens Tyrosine kinase
blood	BC-1	PHA-665752	AUY922	MET	HSP90
blood	BE-13	VX-680	NVP-LAQ824	Aurora	HDAC
blood	BL-41	Tipifarnib	MG-132	Farnesyl protein transferase (FTase)	Proteasome
blood	BL-70	Mitomycin C	Dasatinib	DNA crosslinking	ABL
blood	BV-173	Imatinib	Dasatinib	ABL	ABL	Selected for in vivo
blood	C8166	Tipifarnib	Parthenolide	Farnesyl protein transferase (FTase)	VEGFR
blood	CA46	Tipifarnib	Lapatinib	Farnesyl protein transferase (FTase)	EGFR_ERBB2
blood	CCRF-CEM	Tipifarnib	Parthenolide	Farnesyl protein transferase (FTase)	VEGFR
blood	CESS	XMD8-85	AUY922	ERK5	HSP90
blood	CRO-AP2	MS-275	AUY922	HDAC	HSP90
blood	CTB-1	PHA-665752	BAY 61-3606	MET	SYK, Spleens Tyrosine kinase
blood	CTV-1	WH-4-023	NVP-LAQ824	SRC	HDAC
blood	Daudi	Rapamycin	FH535	MTOR	β-catenin
blood	DB	Tipifarnib	MG-132	Farnesyl protein transferase (FTase)	Proteasome
blood	DEL	NVP-TAE684	AUY922	ALK	HSP90
blood	DG-75	BI-2536	AUY922	PLK	HSP90
blood	DOHH-2	WH-4-023	Thapsigargin	SRC	ATPase, Ca++ transopting, cardiac muscle, slow twich 2
blood	EB2	XMD8-85	AUY922	ERK5	HSP90
blood	EB-3	WH-4-023	Thapsigargin	SRC	ATPase, Ca++ transopting, cardiac muscle, slow twich 2
blood	EM-2	WH-4-023	Thapsigargin	SRC	ATPase, Ca++ transopting, cardiac muscle, slow twich 2
blood	EoL-1-cell	WH-4-023	Thapsigargin	SRC	ATPase, Ca++ transopting, cardiac muscle, slow twich 2
blood	GDM-1	PHA-665752	AUY922	MET	HSP90
blood	GR-ST	Rapamycin	NVP-LAQ824	MTOR	HDAC
blood	HAL-01	VX-680	Tipifarnib	Aurora	Farnesyl protein transferase (FTase)
blood	HC-1	Paclitaxel	AUY922	Microtubules	HSP90
blood	HDLM-2	S-Trityl-L-cysteine	Mitomycin C	Inhibitor of mitotic kinesin Eg5	DNA crosslinking
blood	HD-MY-Z	Tipifarnib	MG-132	Farnesyl protein transferase (FTase)	Proteasome
blood	HEL	Tipifarnib	MG-132	Farnesyl protein transferase (FTase)	Proteasome
blood	HH	Rapamycin	AUY922	MTOR	HSP90
blood	HL-60	Tipifarnib	MG-132	Farnesyl protein transferase (FTase)	Proteasome
blood	HT	Rapamycin	AUY922	MTOR	HSP90
blood	IM-9	Tipifarnib	CGP-082996	Farnesyl protein transferase (FTase)	CDK4
blood	JiyoyeP-2003	Rapamycin	AUY922	MTOR	HSP90
blood	J-RT3-T3-5	NVP-LAQ824	JW-7-52-1	HDAC	MTOR
blood	JVM-2	Z-LLNle-CHO	Tipifarnib	g-secretase	Farnesyl protein transferase (FTase)
blood	JVM-3	AZ628	AUY922	BRAF	HSP90
blood	K-562	Mitomycin C	Dasatinib	DNA crosslinking	ABL
blood	KARPAS-299	NVP-TAE684	AUY922	ALK	HSP90
blood	KARPAS-422	VX-680	Mitomycin C	Aurora	DNA crosslinking
blood	KARPAS-45	MS-275	AUY922	HDAC	HSP90
blood	KASUMI-1	Z-LLNle-CHO	Tipifarnib	g-secretase	Farnesyl protein transferase (FTase)
blood	KE-37	Tipifarnib	MG-132	Farnesyl protein transferase (FTase)	Proteasome
blood	KG-1	Sorafenib	AUY922	VEGFR	HSP90
blood	KM-H2	GW843682X	AUY922	PLK	HSP90
blood	KMOE-2	Tipifarnib	AZ628	Farnesyl protein transferase (FTase)	BRAF
blood	KMS-12-PE	CGP-082996	AUY922	CDK4	HSP90
blood	KU812	Tipifarnib	Parthenolide	Farnesyl protein transferase (FTase)	VEGFR
blood	KY821	Tipifarnib	Parthenolide	Farnesyl protein transferase (FTase)	VEGFR
blood	L-363	Tipifarnib	JW-7-52-1	Farnesyl protein transferase (FTase)	MTOR
blood	L-428	Mitomycin C	CMK	DNA crosslinking	RSK
blood	L-540	Tipifarnib	Bortezomib	Farnesyl protein transferase (FTase)	Proteasome
blood	LAMA-84	WH-4-023	Thapsigargin	SRC	ATPase, Ca++ transopting, cardiac muscle, slow twich 2
blood	LC4-1	Tipifarnib	MG-132	Farnesyl protein transferase (FTase)	Proteasome
blood	LOUCY	Tipifarnib	GSK269962A	Farnesyl protein transferase (FTase)	ROCK
blood	LP-1	Salubrinal	AUY922	eIF2α phosphatase	HSP90
blood	MC116	Rapamycin	AKT inhibitor VIII	MTOR	AKT1/2/3
blood	MC-CAR	Tipifarnib	S-Trityl-L-cysteine	Farnesyl protein transferase (FTase)	Inhibitor of mitotic kinesin Eg5
blood	MEG-01	Imatinib	AUY922	ABL	HSP90
blood	MHH-PREB-1	Mitomycin C	JW-7-52-1	DNA crosslinking	MTOR
blood	ML-2	Tipifarnib	BMS-536924	Farnesyl protein transferase (FTase)	HGFR
blood	MLMA	CGP-082996	AUY922	CDK4	HSP90
blood	MN-60	Parthenolide	AKT inhibitor VIII	VEGFR	AKT1/2/3
blood	MOLT-13	Tipifarnib	GW843682X	Farnesyl protein transferase (FTase)	PLK
blood	MOLT-16	Tipifarnib	Erlotinib	Farnesyl protein transferase (FTase)	EGFR_ERBB2
blood	MOLT-4	Tipifarnib	AZ628	Farnesyl protein transferase (FTase)	BRAF
blood	MONO-MAC-6	Sorafenib	CGP-082996	VEGFR	CDK4
blood	Mo-T	PHA-665752	BAY 61-3606	MET	SYK, Spleens Tyrosine kinase
blood	MUTZ-1	Sorafenib	AUY922	VEGFR	HSP90
blood	MV-4-11	Tipifarnib	MG-132	Farnesyl protein transferase (FTase)	Proteasome
blood	NKM-1	Tipifarnib	GSK269962A	Farnesyl protein transferase (FTase)	ROCK
blood	NOMO-1	Tipifarnib	BMS-536924	Farnesyl protein transferase (FTase)	HGFR
blood	OCI-AML2	AZ628	AUY922	BRAF	HSP90
blood	OPM-2	NVP-TAE684	AUY922	ALK	HSP90
blood	P12-ICHIKAWA	PHA-665752	BAY 61-3606	MET	SYK, Spleens Tyrosine kinase
blood	P30-OHK	Tipifarnib	GSK269962A	Farnesyl protein transferase (FTase)	ROCK
blood	P31-FUJ	Tipifarnib	MG-132	Farnesyl protein transferase (FTase)	Proteasome
blood	QIMR-WIL	Rapamycin	AUY922	MTOR	HSP90
blood	Raji	Roscovitine	AUY922	GADD34-PP1C phosphatase	HSP90
blood	Ramos-2G6-4C10	Rapamycin	AUY922	MTOR	HSP90
blood	REH	Mitomycin C	CMK	DNA crosslinking	RSK
blood	RPMI-6666	Tipifarnib	Lapatinib	Farnesyl protein transferase (FTase)	EGFR_ERBB2
blood	RPMI-8226	Tipifarnib	Rapamycin	Farnesyl protein transferase (FTase)	MTOR
blood	RPMI-8402	Rapamycin	NVP-LAQ824	MTOR	HDAC
blood	RPMI-8866	Rapamycin	AUY922	MTOR	HSP90
blood	RS4-11	Mitomycin C	BMS-536924	DNA crosslinking	HGFR
blood	SCC-3	Sorafenib	AUY922	VEGFR	HSP90
blood	SIG-M5	AZ628	AUY922	BRAF	HSP90
blood	SKM-1	Tipifarnib	Lapatinib	Farnesyl protein transferase (FTase)	EGFR_ERBB2
blood	SK-MM-2	NVP-TAE684	CGP-082996	ALK	CDK4
blood	SR	Tipifarnib	GSK269962A	Farnesyl protein transferase (FTase)	ROCK
blood	ST486	Tipifarnib	Cyclopamine	Farnesyl protein transferase (FTase)	SHH
blood	SUP-T1	PHA-665752	AKT inhibitor VIII	MET	AKT1/2/3
blood	THP-1	Z-LLNle-CHO	Tipifarnib	g-secretase	Farnesyl protein transferase (FTase)
blood	TUR	Rapamycin	AKT inhibitor VIII	MTOR	AKT1/2/3
blood	U-266	CGP-082996	BI-2536	CDK4	PLK
blood	U-698-M	Tipifarnib	Lapatinib	Farnesyl protein transferase (FTase)	EGFR_ERBB2
blood	WSU-NHL	Tipifarnib	KIN001-135	Farnesyl protein transferase (FTase)	IKKe
blood	YT	Mitomycin C	GNF-2	DNA crosslinking	BCR-ABL
breast	AU565	Gemcitabine	Bicalutamide	Base_analogue	EGFR_ERBB2
breast	BT-20	Etoposide	AZD6482	TOPO	PI3K
breast	BT-474	Vinorelbine	AKT inhibitor VIII	Alkylating	AKT1/2/3
breast	BT-549	KIN001-135	Bicalutamide	IKKe	EGFR_ERBB2
breast	CAL-120	CGP-082996	AP-24534	CDK4	MTOR
breast	CAL-51	Bleomycin	A-443654	Antitumor antibiotic	AKT1/2/3
breast	CAL-85-1	CGP-082996	Bleomycin	CDK4	Antitumor antibiotic
breast	CAMA-1	FH535	AZD6482	β-catenin	PI3K
breast	COLO-824	CGP-082996	AUY922	CDK4	HSP90
breast	DU-4475	AZ628	AUY922	BRAF	HSP90
breast	EFM-19	KIN001-135	Bicalutamide	IKKe	EGFR_ERBB2
breast	EVSA-T	MG-132	AKT inhibitor VIII	Proteasome	AKT1/2/3
breast	HCC1187	Vinorelbine	VX-680	Alkylating	Aurora
breast	HCC1395	KIN001-135	Bicalutamide	IKKe	EGFR_ERBB2
breast	HCC1419	Tipifarnib	Bicalutamide	Farnesyl protein transferase (FTase)	EGFR_ERBB2
breast	HCC1569	Obatoclax Mesylate	Erlotinib	BCL	EGFR_ERBB2
breast	HCC1599	GW843682X	AKT inhibitor VIII	PLK	AKT1/2/3
breast	HCC1806	Bleomycin	AS601245	Antitumor antibiotic	JNK
breast	HCC1937	Bleomycin	A-443654	Antitumor antibiotic	AKT1/2/3
breast	HCC1954	QS11	FH535	MTOR	β-catenin
breast	HCC2157	NVP-TAE684	AUY922	ALK	HSP90
breast	HCC2218	Lapatinib	AUY922	EGFR_ERBB2	HSP90
breast	HCC38	PAC-1	Bleomycin	CASP3	Antitumor antibiotic
breast	HCC70	DMOG	AKT inhibitor VIII	prolyl-4-Hydroxilase	AKT1/2/3
breast	Hs-578-T	FTI-277	DMOG	Farnesyl protein transferase (FTase)	prolyl-4-Hydroxilase
breast	MCF7	Gemcitabine	A-443654	Base_analogue	AKT1/2/3
breast	MDA-MB-134-VI	Rapamycin	CGP-082996	MTOR	CDK4
breast	MDA-MB-157	KIN001-135	Bicalutamide	IKKe	EGFR_ERBB2
breast	MDA-MB-175-VII	FH535	CGP-082996	β-catenin	CDK4
breast	MDA-MB-231	Gemcitabine	AZ628	Base_analogue	BRAF	Selected for in vivo
breast	MDA-MB-361	Thapsigargin	AKT inhibitor VIII	ATPase, Ca++ transopting, cardiac muscle, slow twich 2	AKT1/2/3
breast	MDA-MB-415	Vinorelbine	AZD6482	Alkylating	PI3K
breast	MDA-MB-453	Mitomycin C	Bicalutamide	DNA crosslinking	EGFR_ERBB2
breast	MFM-223	KIN001-135	Bicalutamide	IKKe	EGFR_ERBB2
breast	MRK-nu-1	Gemcitabine	GSK269962A	Base_analogue	ROCK
breast	OCUB-M	Rapamycin	AKT inhibitor VIII	MTOR	AKT1/2/3
breast	T47D	Shikonin	AZD6482	RSK	PI3K
breast	UACC-812	Parthenolide	Bicalutamide	VEGFR	EGFR_ERBB2
breast	UACC-893	FH535	AZD6482	β-catenin	PI3K
breast	ZR-75-30	KIN001-135	Bicalutamide	IKKe	EGFR_ERBB2
CNS	8-MG-BA	Etoposide	CGP-082996	TOPO	CDK4
CNS	A172	Thapsigargin	NVP-TAE684	ATPase, Ca++ transopting, cardiac muscle, slow twich 2	ALK
CNS	ACN	NVP-LAQ824	AZ628	HDAC	BRAF
CNS	AM-38	AZ628	AUY922	BRAF	HSP90
CNS	Becker	WH-4-023	Vinorelbine	SRC	Alkylating
CNS	CAS-1	NVP-TAE684	AUY922	ALK	HSP90
CNS	CHP-126	MS-275	AUY922	HDAC	HSP90
CNS	CHP-134	PHA-665752	BAY 61-3606	MET	SYK, Spleens Tyrosine kinase
CNS	CHP-212	Tipifarnib	IPA-3	Farnesyl protein transferase (FTase)	PAK, p21 activated kinase
CNS	D-247MG	Vinorelbine	Lapatinib	Alkylating	EGFR_ERBB2
CNS	D-263MG	TGX221	GSK269962A	PI3K	ROCK
CNS	D-283MED	NVP-TAE684	AUY922	ALK	HSP90
CNS	D-336MG	WH-4-023	TGX221	SRC	PI3K
CNS	D-392MG	AZ628	A-443654	BRAF	AKT1/2/3
CNS	D-502MG	FH535	Bryostatin 1	β-catenin	PRKC
CNS	D-542MG	FH535	AZD6482	β-catenin	PI3K
CNS	Daoy	Tipifarnib	GSK-650394	Farnesyl protein transferase (FTase)	SGK3
CNS	DBTRG-05MG	Vinorelbine	AZD6482	Alkylating	PI3K
CNS	DK-MG	Bexarotene	A-443654	ATRA	AKT1/2/3
CNS	GAMG	Gemcitabine	GSK-650394	Base_analogue	SGK3
CNS	GB-1	IPA-3	Bleomycin	PAK, p21 activated kinase	Antitumor antibiotic
CNS	GI-1	Gemcitabine	CGP-082996	Base_analogue	CDK4
CNS	GI-ME-N	Pyrimethamine	Bleomycin	ARFGAP	Antitumor antibiotic
CNS	GMS-10	NSC-87877	Embelin	SHP1/2	XIAP
CNS	GOTO	Roscovitine	AUY922	GADD34-PP1C phosphatase	HSP90
CNS	H4	NVP-TAE684	Gemcitabine	ALK	Base_analogue
CNS	IMR-5	VX-680	Mitomycin C	Aurora	DNA crosslinking
CNS	KALS-1	Thapsigargin	A-443654	ATPase, Ca++ transopting, cardiac muscle, slow twich 2	AKT1/2/3
CNS	KINGS-1	PHA-665752	NVP-LAQ824	MET	HDAC
CNS	KNS-42	Vinorelbine	MG-132	Alkylating	Proteasome
CNS	KNS-81-FD	Tipifarnib	PHA-665752	Farnesyl protein transferase (FTase)	MET
CNS	KP-N-YS	VX-680	AKT inhibitor VIII	Aurora	AKT1/2/3
CNS	KS-1	OSI-906	Bleomycin	IGFR	Antitumor antibiotic
CNS	LAN-6	PHA-665752	BAY 61-3606	MET	SYK, Spleens Tyrosine kinase
CNS	LN-405	JNK-9L	AZD6482	JNK	PI3K
CNS	M059J	Etoposide	AKT inhibitor VIII	TOPO	AKT1/2/3
CNS	MC-IXC	NVP-TAE684	Mitomycin C	ALK	DNA crosslinking
CNS	MHH-NB-11	VX-680	Tipifarnib	Aurora	Farnesyl protein transferase (FTase)
CNS	NB10	Tipifarnib	Salubrinal	Farnesyl protein transferase (FTase)	eIF2α phosphatase
CNS	NB12	MS-275	Embelin	HDAC	XIAP
CNS	NB13	MS-275	AUY922	HDAC	HSP90
CNS	NB14	AZ628	AUY922	BRAF	HSP90
CNS	NB17	Imatinib	AUY922	ABL	HSP90
CNS	NB5	Tipifarnib	Lapatinib	Farnesyl protein transferase (FTase)	EGFR_ERBB2
CNS	NB6	Mitomycin C	AZD-0530	DNA crosslinking	SRC
CNS	NB69	PHA-665752	BAY 61-3606	MET	SYK, Spleens Tyrosine kinase
CNS	NB7	Sorafenib	AUY922	VEGFR	HSP90
CNS	NBsusSR	PHA-665752	BAY 61-3606	MET	SYK, Spleens Tyrosine kinase
CNS	NH-12	Mitomycin C	BMS-509744	DNA crosslinking	ITK, Interleukin 2 induced T cell kinase
CNS	NMC-G1	NSC-87877	Bleomycin	SHP1/2	Antitumor antibiotic
CNS	no-10	Shikonin	A-443654	RSK	AKT1/2/3
CNS	no-11	Tipifarnib	JW-7-52-1	Farnesyl protein transferase (FTase)	MTOR
CNS	ONS-76	Obatoclax Mesylate	FTI-277	BCL	Farnesyl protein transferase (FTase)
CNS	PFSK-1	PHA-665752	BAY 61-3606	MET	SYK, Spleens Tyrosine kinase
CNS	SF126	NVP-TAE684	Gemcitabine	ALK	Base_analogue
CNS	SF268	Lapatinib	Gemcitabine	EGFR_ERBB2	Base_analogue
CNS	SF295	NVP-TAE684	Bleomycin	ALK	Antitumor antibiotic
CNS	SF539	NVP-TAE684	AUY922	ALK	HSP90
CNS	SIMA	Tipifarnib	Sorafenib	Farnesyl protein transferase (FTase)	VEGFR
CNS	SK-N-AS	NSC-87877	Embelin	SHP1/2	XIAP
CNS	SK-N-DZ	VX-680	Mitomycin C	Aurora	DNA crosslinking
CNS	SK-N-FI	PHA-665752	BAY 61-3606	MET	SYK, Spleens Tyrosine kinase
CNS	SNB75	Bleomycin	A-770041	Antitumor antibiotic	SRC
CNS	SW1088	Shikonin	AZD6482	RSK	PI3K
CNS	SW1783	Sorafenib	Gemcitabine	VEGFR	Base_analogue
CNS	T98G	Thapsigargin	AP-24534	ATPase, Ca++ transopting, cardiac muscle, slow twich 2	MTOR
CNS	U-118-MG	BMS-536924	AUY922	HGFR	HSP90
CNS	U251	Thapsigargin	AKT inhibitor VIII	ATPase, Ca++ transopting, cardiac muscle, slow twich 2	AKT1/2/3
CNS	U-87-MG	Rapamycin	Epothilone B	MTOR	Microtubules	Selected for in vivo
CNS	YKG-1	Gemcitabine	Bryostatin 1	Base_analogue	PRKC
GI tract	A3-KAW	Tipifarnib	Parthenolide	Farnesyl protein transferase (FTase)	VEGFR
GI tract	AGS	NVP-TAE684	Gemcitabine	ALK	Base_analogue
GI tract	C2BBe1	MG-132	FH535	Proteasome	ß-catenin
GI tract	CaR-1	FTI-277	DMOG	Farnesyl protein transferase (FTase)	prolyl-4-Hydroxilase
GI tract	COLO-205	FH535	BMS-754807	ß-catenin	IGFR
GI tract	COLO-320-HSR	Pyrimethamine	FH535	ARFGAP	ß-catenin
GI tract	COLO-678	PHA-665752	BAY 61-3606	MET	SYK, Spleens Tyrosine kinase
GI tract	COLO-741	IPA-3	AZ628	PAK, p21 activated kinase	BRAF
GI tract	CW-2	FH535	Bortezomib	ß-catenin	Proteasome
GI tract	ECC12	Erlotinib	CGP-082996	EGFR_ERBB2	CDK4
GI tract	ECC4	Tipifarnib	Rapamycin	Farnesyl protein transferase (FTase)	MTOR
GI tract	EGI-1	NSC-87877	DMOG	SHP1/2	prolyl-4-Hydroxilase
GI tract	ETK-1	Tipifarnib	JW-7-52-1	Farnesyl protein transferase (FTase)	MTOR
GI tract	GCIY	Dasatinib	AUY922	ABL	HSP90
GI tract	GP5d	FH535	BMS-754807	ß-catenin	IGFR
GI tract	GT3TKB	MS-275	Bleomycin	HDAC	Antitumor antibiotic
GI tract	HCC2998	Tipifarnib	AZ628	Farnesyl protein transferase (FTase)	BRAF
GI tract	HCT-116	Thapsigargin	AZD6482	ATPase, Ca++ transopting, cardiac muscle, slow twich 2	PI3K
GI tract	HCT-15	NSC-87877	Bleomycin	SHP1/2	Antitumor antibiotic
GI tract	HGC-27	GSK-650394	FH535	SGK3	ß-catenin
GI tract	HT-29	Gemcitabine	AZ628	Base_analogue	BRAF
GI tract	HT55	Pazopanib	FH535	PDGFR	ß-catenin
GI tract	HuCCT1	Tipifarnib	PAC-1	Farnesyl protein transferase (FTase)	CASP3
GI tract	HUTU-80	WH-4-023	FH535	SRC	ß-catenin
GI tract	KM12	Tipifarnib	A-443654	Farnesyl protein transferase (FTase)	AKT1/2/3
GI tract	LoVo	Tipifarnib	AZD6482	Farnesyl protein transferase (FTase)	PI3K
GI tract	LS-1034	Tipifarnib	OSI-906	Farnesyl protein transferase (FTase)	IGFR
GI tract	LS-123	Tipifarnib	Dasatinib	Farnesyl protein transferase (FTase)	ABL
GI tract	LS-411N	Bleomycin	AZ628	Antitumor antibiotic	BRAF
GI tract	LS-513	Tipifarnib	Lapatinib	Farnesyl protein transferase (FTase)	EGFR_ERBB2
GI tract	MKN1	Bleomycin	AKT inhibitor VIII	Antitumor antibiotic	AKT1/2/3
GI tract	MKN28	NSC-87877	FH535	SHP1/2	ß-catenin
GI tract	MKN45	Bleomycin	BMS-536924	Antitumor antibiotic	HGFR
GI tract	NCI-H630	PHA-665752	BAY 61-3606	MET	SYK, Spleens Tyrosine kinase
GI tract	NCI-H716	NVP-TAE684	JNK-9L	ALK	JNK
GI tract	NCI-H747	Tipifarnib	Dasatinib	Farnesyl protein transferase (FTase)	ABL
GI tract	NCI-N87	FH535	Bicalutamide	ß-catenin	EGFR_ERBB2
GI tract	NCI-SNU-1	Tipifarnib	AZ628	Farnesyl protein transferase (FTase)	BRAF
GI tract	NCI-SNU-16	Sorafenib	AUY922	VEGFR	HSP90
GI tract	NCI-SNU-5	PHA-665752	BMS-536924	MET	HGFR
GI tract	NUGC-3	Thapsigargin	FTI-277	ATPase, Ca++ transopting, cardiac muscle, slow twich 2	Farnesyl protein transferase (FTase)
GI tract	RCM-1	Shikonin	NSC-87877	RSK	SHP1/2
GI tract	RKO	Vinorelbine	AZD6482	Alkylating	PI3K
GI tract	SCH	PHA-665752	BAY 61-3606	MET	SYK, Spleens Tyrosine kinase
GI tract	SNU-C1	Mitomycin C	BMS-509744	DNA crosslinking	ITK, Interleukin 2 induced T cell kinase
GI tract	SNU-C2B	Tipifarnib	BI-2536	Farnesyl protein transferase (FTase)	PLK
GI tract	SW1116	PHA-665752	BAY 61-3606	MET	SYK, Spleens Tyrosine kinase
GI tract	SW1417	PHA-665752	BAY 61-3606	MET	SYK, Spleens Tyrosine kinase
GI tract	SW1463	Pazopanib	FH535	PDGFR	ß-catenin
GI tract	SW48	Thapsigargin	Bicalutamide	ATPase, Ca++ transopting, cardiac muscle, slow twich 2	EGFR_ERBB2
GI tract	SW620	Obatoclax Mesylate	NSC-87877	BCL	SHP1/2
GI tract	SW837	LFM-A13	LAQ824	BTK, Bruton's Tyrosine kinase	HDAC
GI tract	SW948	PHA-665752	BAY 61-3606	MET	SYK, Spleens Tyrosine kinase
GI tract	T84	PHA-665752	BAY 61-3606	MET	SYK, Spleens Tyrosine kinase
GI tract	TGBC11TKB	PHA-665752	BAY 61-3606	MET	SYK, Spleens Tyrosine kinase
GI tract	TGBC1TKB	TGX221	Rapamycin	PI3K	MTOR
GI tract	TGBC24TKB	FH535	Dasatinib	ß-catenin	ABL
lung	A549	PHA-665752	BAY 61-3606	MET	SYK, Spleens Tyrosine kinase
lung	BEN	NSC-87877	DMOG	SHP1/2	prolyl-4-Hydroxilase
lung	CAL-12T	Thapsigargin	CGP-082996	ATPase, Ca++ transopting, cardiac muscle, slow twich 2	CDK4
lung	Calu-3	PHA-665752	BAY 61-3606	MET	SYK, Spleens Tyrosine kinase
lung	Calu-6	Tipifarnib	AZ628	Farnesyl protein transferase (FTase)	BRAF
lung	ChaGo-K-1	PHA-665752	BAY 61-3606	MET	SYK, Spleens Tyrosine kinase
lung	COLO-668	Tipifarnib	BMS-536924	Farnesyl protein transferase (FTase)	HGFR
lung	COR-L105	IPA-3	DMOG	PAK, p21 activated kinase	prolyl-4-Hydroxilase
lung	COR-L23	NSC-87877	Bleomycin	SHP1/2	Antitumor antibiotic
lung	COR-L88	Salubrinal	AUY922	eIF2α phosphatase	HSP90
lung	DMS-114	PHA-665752	CGP-082996	MET	CDK4
lung	DMS-153	MS-275	CGP-082996	HDAC	CDK4
lung	DMS-273	PHA-665752	BAY 61-3606	MET	SYK, Spleens Tyrosine kinase
lung	DMS-79	MS-275	CGP-082996	HDAC	CDK4
lung	EKVX	LAQ824	Bexarotene	HDAC	ATRA
lung	EPLC-272H	PHA-665752	BAY 61-3606	MET	SYK, Spleens Tyrosine kinase
lung	HOP-62	FTI-277	Bleomycin	Farnesyl protein transferase (FTase)	Antitumor antibiotic
lung	HOP-92	PHA-665752	BAY 61-3606	MET	SYK, Spleens Tyrosine kinase
lung	IA-LM	Tipifarnib	Paclitaxel	Farnesyl protein transferase (FTase)	Microtubules
lung	IST-MES1	WH-4-023	LAQ824	SRC	#N/A
lung	IST-SL1	Tipifarnib	MG-132	Farnesyl protein transferase (FTase)	Proteasome
lung	IST-SL2	KIN001-135	AKT inhibitor VIII	IKKe	AKT1/2/3
lung	KNS-62	PHA-665752	BAY 61-3606	MET	SYK, Spleens Tyrosine kinase
lung	LB647-SCLC	Rapamycin	CGP-082996	MTOR	CDK4
lung	LC-2-ad	Rapamycin	Epothilone B	MTOR	Microtubules
lung	LCLC-103H	Vinorelbine	NSC-87877	Alkylating	SHP1/2
lung	LCLC-97TM1	Gemcitabine	FTI-277	Base_analogue	Farnesyl protein transferase (FTase)
lung	LK-2	Pazopanib	FH535	PDGFR	β-catenin
lung	LU-134-A	NVP-TAE684	AUY922	ALK	HSP90
lung	LU-165	MS-275	AUY922	HDAC	HSP90
lung	LU-65	Tipifarnib	Pyrimethamine	Farnesyl protein transferase (FTase)	ARFGAP
lung	LU-99A	NVP-TAE684	Bleomycin	ALK	Antitumor antibiotic
lung	LXF-289	Thapsigargin	Dasatinib	ATPase, Ca++ transopting, cardiac muscle, slow twich 2	ABL
lung	MPP-89	WH-4-023	Tipifarnib	SRC	Farnesyl protein transferase (FTase)
lung	MS-1	Tipifarnib	Erlotinib	Farnesyl protein transferase (FTase)	EGFR_ERBB2
lung	MSTO-211H	PHA-665752	BAY 61-3606	MET	SYK, Spleens Tyrosine kinase
lung	NCI-H1092	PF-02341066	FH535	MET	β-catenin
lung	NCI-H1155	PHA-665752	BAY 61-3606	MET	SYK, Spleens Tyrosine kinase
lung	NCI-H128	MG-132	CGP-082996	Proteasome	CDK4
lung	NCI-H1299	Tipifarnib	Sorafenib	Farnesyl protein transferase (FTase)	VEGFR
lung	NCI-H1355	Rapamycin	FTI-277	MTOR	Farnesyl protein transferase (FTase)
lung	NCI-H1395	PHA-665752	AZ628	MET	BRAF
lung	NCI-H1437	PAC-1	Erlotinib	CASP3	EGFR_ERBB2
lung	NCI-H1573	NSC-87877	Bryostatin 1	SHP1/2	PRKC
lung	NCI-H1581	Imatinib	FH535	ABL	β-catenin
lung	NCI-H1623	OSI-906	GNF-2	IGFR	BCR-ABL
lung	NCI-H1648	Erlotinib	BMS-536924	EGFR_ERBB2	HGFR
lung	NCI-H1650	TGX221	Bleomycin	PI3K	Antitumor antibiotic
lung	NCI-H1651	Mitomycin C	GNF-2	DNA crosslinking	BCR-ABL
lung	NCI-H1666	PHA-665752	BAY 61-3606	MET	SYK, Spleens Tyrosine kinase
lung	NCI-H1693	QS11	PHA-665752	MTOR	MET
lung	NCI-H1694	GW843682X	BAY 61-3606	PLK	SYK, Spleens Tyrosine kinase
lung	NCI-H1703	CGP-082996	Bleomycin	CDK4	Antitumor antibiotic
lung	NCI-H1755	Midostaurin	AZ628	KIT	BRAF
lung	NCI-H1770	CGP-082996	BAY 61-3606	CDK4	SYK, Spleens Tyrosine kinase
lung	NCI-H1792	Thapsigargin	CGP-082996	ATPase, Ca++ transopting, cardiac muscle, slow twich 2	CDK4
lung	NCI-H1793	PHA-665752	BAY 61-3606	MET	SYK, Spleens Tyrosine kinase
lung	NCI-H1838	Dasatinib	Bicalutamide	ABL	EGFR_ERBB2
lung	NCI-H187	VX-680	Mitomycin C	Aurora	DNA crosslinking
lung	NCI-H1975	PHA-665752	BAY 61-3606	MET	SYK, Spleens Tyrosine kinase
lung	NCI-H1993	FTI-277	BMS-536924	Farnesyl protein transferase (FTase)	HGFR
lung	NCI-H2009	Shikonin	CGP-082996	RSK	CDK4
lung	NCI-H2029	PHA-665752	BAY 61-3606	MET	SYK, Spleens Tyrosine kinase
lung	NCI-H2030	PHA-665752	BAY 61-3606	MET	SYK, Spleens Tyrosine kinase
lung	NCI-H2052	Shikonin	NSC-87877	RSK	SHP1/2
lung	NCI-H2087	PHA-665752	BAY 61-3606	MET	SYK, Spleens Tyrosine kinase
lung	NCI-H2107	VX-680	CGP-082996	Aurora	CDK4
lung	NCI-H2122	Tipifarnib	Gemcitabine	Farnesyl protein transferase (FTase)	Base_analogue
lung	NCI-H2126	MG-132	LAQ824	Proteasome	#N/A
lung	NCI-H2141	KIN001-135	BAY 61-3606	IKKe	SYK, Spleens Tyrosine kinase
lung	NCI-H2170	Etoposide	AZ628	TOPO	BRAF
lung	NCI-H2171	Sorafenib	AKT inhibitor VIII	VEGFR	AKT1/2/3
lung	NCI-H2228	Mitomycin C	GNF-2	DNA crosslinking	BCR-ABL
lung	NCI-H226	CGP-60474	CGP-082996	CDKs	CDK4
lung	NCI-H2291	PHA-665752	BAY 61-3606	MET	SYK, Spleens Tyrosine kinase
lung	NCI-H23	Tipifarnib	Pyrimethamine	Farnesyl protein transferase (FTase)	ARFGAP
lung	NCI-H2342	PHA-665752	BAY 61-3606	MET	SYK, Spleens Tyrosine kinase
lung	NCI-H2347	PHA-665752	BAY 61-3606	MET	SYK, Spleens Tyrosine kinase
lung	NCI-H2405	NSC-87877	AZ628	SHP1/2	BRAF
lung	NCI-H2452	PHA-665752	CHIR-99021	MET	GSK
lung	NCI-H250	Parthenolide	NVP-TAE684	VEGFR	ALK
lung	NCI-H28	FH535	CHIR-99021	β-catenin	GSK
lung	NCI-H292	GNF-2	AZD6482	BCR-ABL	PI3K
lung	NCI-H322M	Lapatinib	AP-24534	EGFR_ERBB2	MTOR
lung	NCI-H345	Roscovitine	BAY 61-3606	GADD34-PP1C phosphatase	SYK, Spleens Tyrosine kinase
lung	NCI-H358	Tipifarnib	JNK-9L	Farnesyl protein transferase (FTase)	JNK
lung	NCI-H378	KIN001-135	BAY 61-3606	IKKe	SYK, Spleens Tyrosine kinase
lung	NCI-H441	Mitomycin C	FTI-277	DNA crosslinking	Farnesyl protein transferase (FTase)
lung	NCI-H446	GW843682X	BAY 61-3606	PLK	SYK, Spleens Tyrosine kinase
lung	NCI-H460	PHA-665752	Epothilone B	MET	Microtubules
lung	NCI-H510A	MS-275	BAY 61-3606	HDAC	SYK, Spleens Tyrosine kinase
lung	NCI-H520	PHA-665752	BAY 61-3606	MET	SYK, Spleens Tyrosine kinase
lung	NCI-H522	Vinorelbine	GNF-2	Alkylating	BCR-ABL
lung	NCI-H526	Pyrimethamine	BAY 61-3606	ARFGAP	SYK, Spleens Tyrosine kinase
lung	NCI-H596	Tipifarnib	PHA-665752	Farnesyl protein transferase (FTase)	MET
lung	NCI-H64	GSK269962A	AP-24534	ROCK	MTOR
lung	NCI-H650	GNF-2	Bleomycin	BCR-ABL	Antitumor antibiotic
lung	NCI-H661	GNF-2	AKT inhibitor VIII	BCR-ABL	AKT1/2/3
lung	NCI-H720	Rapamycin	BAY 61-3606	MTOR	SYK, Spleens Tyrosine kinase
lung	NCI-H727	PHA-665752	CHIR-99021	MET	GSK
lung	NCI-H810	QS11	PHA-665752	MTOR	MET
lung	NCI-H82	Pyrimethamine	BAY 61-3606	ARFGAP	SYK, Spleens Tyrosine kinase
lung	PC-14	GNF-2	Bleomycin	BCR-ABL	Antitumor antibiotic
lung	RERF-LC-MS	GNF-2	Bryostatin 1	BCR-ABL	PRKC
lung	SBC-1	Rapamycin	BAY 61-3606	MTOR	SYK, Spleens Tyrosine kinase
lung	SBC-5	PHA-665752	Etoposide	MET	TOPO
lung	SHP-77	Pyrimethamine	BAY 61-3606	ARFGAP	SYK, Spleens Tyrosine kinase
lung	SK-LU-1	Mitomycin C	GNF-2	DNA crosslinking	BCR-ABL
lung	SK-MES-1	Thapsigargin	GNF-2	ATPase, Ca++ transopting, cardiac muscle, slow twich 2	BCR-ABL
lung	SW1573	GNF-2	Bleomycin	BCR-ABL	Antitumor antibiotic
lung	SW900	PHA-665752	BAY 61-3606	MET	SYK, Spleens Tyrosine kinase
lung	UMC-11	PHA-665752	FH535	MET	β-catenin
skin	A101D	Epothilone B	AZ628	Microtubules	BRAF
skin	A2058	Thapsigargin	CGP-082996	ATPase, Ca++ transopting, cardiac muscle, slow twich 2	CDK4
skin	A375	Gemcitabine	AZ628	Base_analogue	BRAF
skin	A431	PHA-665752	BAY 61-3606	MET	SYK, Spleens Tyrosine kinase
skin	A4-Fuk	PHA-665752	BAY 61-3606	MET	SYK, Spleens Tyrosine kinase
skin	C32	FH535	AZ628	β-catenin	BRAF
skin	CHL-1	Gemcitabine	CGP-082996	Base_analogue	CDK4	Selected for in vivo
skin	COLO-679	Etoposide	AZ628	TOPO	BRAF
skin	COLO-792	PHA-665752	BAY 61-3606	MET	SYK, Spleens Tyrosine kinase
skin	COLO-800	NVP-TAE684	CGP-082996	ALK	CDK4
skin	COLO-829	Vinorelbine	AZ628	Alkylating	BRAF
skin	CP50-MEL-B	FH535	AKT inhibitor VIII	β-catenin	AKT1/2/3
skin	CP66-MEL	MS-275	FH535	HDAC	β-catenin
skin	CP67-MEL	Z-LLNle-CHO	A-443654	g-secretase	AKT1/2/3
skin	DJM-1	Paclitaxel	Etoposide	Microtubules	TOPO
skin	G-361	PHA-665752	BAY 61-3606	MET	SYK, Spleens Tyrosine kinase
skin	GAK	Obatoclax Mesylate	FTI-277	BCL	Farnesyl protein transferase (FTase)
skin	HMV-II	Shikonin	FTI-277	RSK	Farnesyl protein transferase (FTase)
skin	HT-144	Etoposide	AZ628	TOPO	BRAF
skin	IGR-1	Epothilone B	AZ628	Microtubules	BRAF
skin	IST-MEL1	Gemcitabine	AZ628	Base_analogue	BRAF
skin	LB2518-MEL	WH-4-023	Tipifarnib	SRC	Farnesyl protein transferase (FTase)
skin	LB373-MEL-D	Shikonin	FTI-277	RSK	Farnesyl protein transferase (FTase)
skin	LOXIMVI	BI-2536	AZ628	PLK	BRAF
skin	M14	JNK-9L	AZ628	JNK	BRAF
skin	MEL-HO	Bexarotene	AZ628	ATRA	BRAF
skin	MEL-JUSO	Gemcitabine	FTI-277	Base_analogue	Farnesyl protein transferase (FTase)
skin	Mewo	NSC-87877	JNK-9L	SHP1/2	JNK
skin	MMAC-SF	FH535	BMS-536924	β-catenin	HGFR
skin	MZ2-MEL	Thapsigargin	FTI-277	ATPase, Ca++ transopting, cardiac muscle, slow twich 2	Farnesyl protein transferase (FTase)
skin	MZ7-mel	Gemcitabine	AZ628	Base_analogue	BRAF
skin	RPMI-7951	PHA-665752	BAY 61-3606	MET	SYK, Spleens Tyrosine kinase
skin	RVH-421	Vinorelbine	AKT inhibitor VIII	Alkylating	AKT1/2/3
skin	SH-4	Obatoclax Mesylate	AZ628	BCL	BRAF
skin	SK-MEL-1	Sorafenib	FH535	VEGFR	β-catenin
skin	SK-MEL-2	Tipifarnib	A-443654	Farnesyl protein transferase (FTase)	AKT1/2/3
skin	SK-MEL-24	Shikonin	AKT inhibitor VIII	RSK	AKT1/2/3
skin	SK-MEL-28	FH535	Bicalutamide	β-catenin	EGFR_ERBB2
skin	SK-MEL-30	NSC-87877	Gemcitabine	SHP1/2	Base_analogue
skin	UACC-257	JNK-9L	AZ628	JNK	BRAF
skin	UACC-62	Embelin	AZD6482	XIAP	PI3K
skin	WM-115	Bleomycin	AZD6482	Antitumor antibiotic	PI3K
