# Supplementary material for: A cancer drug atlas enables synergistic targeting of independent drug vulnerabilities
Source: Nat Commun. 2020 Jun 10;11:2935. doi: 10.1038/s41467-020-16735-2 (PMC7287046; doi:10.1038/s41467-020-16735-2)
Supplement: Supplementary file 7 — Supplementary Data 4 [file 41467_2020_16735_MOESM7_ESM.xlsx]

## Sheet: Supplementary Data 4
#	1	2	3	4	5	6	7	8	9	10	11	12	13	14	15	16	17	18	19	20	21		#	1	2	3	4	5
Cell line	KNS42	SNB75	SF268	U251	T98	U118	H4	MO59J	U87	SF539	CAS-1	SK-MG-01	A172	DBTRG-05	GSC11	GSC20	GSC23	GSC28	GSC34	VU591	VU593		Cell line	U87	GSC17	T98	GSC11	U251-FM
Grade	GBM	GBM	GBM	AstroIII	GBM	GBM	LG	GBM	GBM	GBM	GBM	GBM	GBM	GBM	GBM-PN	GBM-MES	GBM-MES	GBM-MES	GBM-PN	GBM	GBM		Grade	GMB	GMB	GMB	GMB	AstroIII
Drug sensitivity (IC50)																							Drug sensitivity
Erlotinib (E, µM)	26.7	14.25	38.01	54.79	26.65	35.14	0.8829	342.3	1.168	24.67		21.09	22.45	20.03	3.51	9.418	54.74	20.39	0.3381	42.08	15.79		O=Osimeretinib (µM)	1.325	0.2229	3.661	0.0318	4.0851
Docetaxel (D, µM)	0.003814	0.00148	0.00197	6.974e-05	0.0007032	0.008977	0.00119	0.002068	0.002201	0.0005548		0.0003596	0.001645	0.002916	0.003099	0.03092	0.003179	0.08284	0.02046	0.08443	0.02704		A=AZD2014 (µM)	0.3452	0.2095	3.595	3.9301	2.207
Torin1 (T, µM)	0.4137	0.01637	0.06792	0.1817	0.02281	0.02352	0.00333	0.01397	0.01547	0.02312		0.01063	0.04767	0.07335	0.0511	0.1598	0.1606	0.1258	0.6702	0.04693	0.1266		D=Docetaxel (µM)	0.0031	0.0008	0.0194	0.0198	0.0024
Synergy (Combination index)																							Synergy combination index
ET	0.885011	0.725253	0.909557	0.846595	0.759557	0.889432	0.29044	0.829969	0.938314	0.745244	0.893876	0.550551	0.766154	0.632428	0.598368	0.877841	0.649901	0.95915	0.979378	0.953767	0.981491		AO	0.72584	0.404129	0.346486	0.736527	0.687034
ED	0.917547	0.763633	0.890782	0.844971	0.794704	0.703919	0.354528	0.853619	0.678711	0.835453	0.844815	0.587534	0.788448	0.763291	0.0306049	0.0263026	0.0251396	0.0417818	0.0436052	0.0347027	0.0332667		AD	0.525148	0.485529	0.661759	0.743012	0.843533
TD	0.902094	0.720376	0.599216	0.390556	0.324271	0.634924	0.708295	0.70646	0.534871	0.451899	0.833402	0.567695	0.67067	0.59044	0	0	0	0	0	0	0		OD	0.698349	0.527808	0.234706	0.465459	0.397312
EDT (Primary CI)	0.736416	0.605593	0.584801	0.390571	0.178151	0.575147	0.201237	0.649141	0.44506	0.398907	0.819138	0.465016	0.598293	0.441347	0.559693	0.677954	0.702125	0.788435	1.10371	1.23788	1.22479		OAD (Primary CI)	0.52387	0.302905	0.073164	0.440847	0.434519
ET plus D (Secondary CI)	1.03213	0.656606	0.531153	0.487694	0.209101	0.616984	0.354528	0.692095	0.43468	0.451282	0.806898	0.566332	0.614358	0.588586	0.539278	0.608639	0.577127	0.838168	0.868607	0.953767	0.941714		AO plus D (Secondary CI)	0.525148	0.449553	0.101437	0.448344	0.397312
ED plus T (Secondary CI)	0.845404	0.649677	0.583291	0.371561	0.206299	0.617883	0.29044	0.671496	0.442332	0.405419	0.844471	0.515814	0.598865	0.477349	0.598368	0.456285	0.514502	0.543715	0.78688	0.876877	0.81696		AD plus O (Secondary CI)	0.623989	0.389257	0.096424	0.465459	0.397312
TD plus E (Secondary CI)	0.723468	0.759973	0.58823	0.506608	0.240836	0.654675	0.729173	0.737179	0.443155	0.469431	0.976975	0.627779	0.67003	0.629968	0.557164	0.511061	0.527003	0.543715	0.857221	0.876877	0.81696		OD plus A (Secondary CI)	0.525148	0.377431	0.17321	0.69242	0.632868
Viability (% of control)																							Viability
ET	30.5394	41.2155	16.6408	20.803	24.551	29.3454	2.99602	15.4719	39.1449	11.6546	37.4924	3.44349	10.98	18.961	14.8922	42.5424	26.8651	45.3221	23.4466	32.7491	4.39932		AO	48.219	9.95358	0.455771	35.8559	0.944013
ED	28.7813	34.4083	21.104	16.835	26.9585	18.8976	3.34788	13.7276	27.253	15.3615	42.3714	3.32465	11.8387	15.9753	0.700646	0.539686	0.547534	0.543715	0.857221	0.876877	0.81696		AD	14.0821	9.09443	6.80802	24.2565	23.1762
TD	0.902094	0.720376	0.584801	0.390571	0.322439	0.627972	0.68943	0.720299	0.530171	0.440837	0.828481	0.565658	0.666937	0.588719	0.557164	0.655881	0.577127	0.838168	1	0.95532	0.949578		OD	27.3251	13.1917	0.297689	14.5271	1.39548
EDT	23.0048	25.3166	9.98502	12.1062	8.96057	13.4784	2.18121	8.78641	16.2284	5.38786	32.2685	2.78794	8.60677	13.2452	8.33663	16.9858	17.746	14.5664	16.5827	23.3379	10.7739		AO plus D	14.0821	4.68062	0.126149	11.7052	1.45933
