# Supplementary material for: A cancer drug atlas enables synergistic targeting of independent drug vulnerabilities
Source: Nat Commun. 2020 Jun 10;11:2935. doi: 10.1038/s41467-020-16735-2 (PMC7287046; doi:10.1038/s41467-020-16735-2)
Supplement: Supplementary file 8 — Supplementary Data 5 [file 41467_2020_16735_MOESM8_ESM.xlsx]

## Sheet: Supplementary Data 5
Median survival						Control				Drug 1				Drug 2				Drug 3				Combi
Model	Cell line	Drug 1	Drug 2	Drug 3	Median survival	SD	n		Median survival	SD	n		Median survival	SD	n		Median survival	SD	n		Median survival	SD	n
1	U-87-MG (GBM)	Osimertinib	AZD2014	Docetaxel	19	5.89633	7		23.3333	0.516398	7		24.3333	1.96638	7		23.2	1.30384	7		27.5	5.44671	7
2	U-87-MG (GBM)	Docetaxel (5 mg/kg)	GNE-317 (40 mg/kg)		19	3.51188	4		27,5	7.07107	4		21	5.61991	4		38,5	8.04156	4		38,5	0.57735	4
3	MDA-MD-231 cells (TNBC)	AZ628 10 mg/kg	Gemcitabine 50 mg/kg		43.5	7.19722	6		42	8.37407	6		76	10.4026	6		>90	3.13676	6		>90	0.517549	6
4	CHL1 (Melanoma)	Gemcitabine 25 mg/kg	CGP-082996 10 mg/kg		32.5	3.87298	6		45,5	6.22896	6		49	14.1939	6		73	13.9821	6		73	0	6
5	BV-173 (Leukemia)	Imatinib 2 mg/kg	Dasatinib 2 mg/kg		35.5	3.40343	6		58	5.02991	6		60,5	4.2269	6		75	8.16497	6		75	0.516398	6
p-values cross differences
Model	Cell line	Drug 1	Drug 2	Drug 3	Control vs combi	Mono1 vs combi	Mono 2 vs combi		Mono 3 vs combi
1	U-87-MG (GBM)	Osimertinib	AZD2014	Docetaxel	0.0078	0.039	0.022		0.045
2	U-87-MG (GBM)	Docetaxel (5 mg/kg)	GNE-317 (40 mg/kg)	-	0.0426	0.0115	0.155		-
3	MDA-MD-231 cells (TNBC)	AZ628 10 mg/kg	Gemcitabine 50 mg/kg	-	< 0.0001	< 0.0001	0.0051		-
4	CHL1 (Melanoma)	Gemcitabine 25 mg/kg	CGP-082996 10 mg/kg	-	< 0.0001	0,0007	0,0073		-
5	BV-173 (Leukemia)	Imatinib 2 mg/kg	Dasatinib 2 mg/kg	-	< 0.0001	0,0007	0,0013		-
